# Supplementary material for: Genetic diversity and population structure of Ethiopian Capsicum germplasms
Source: PLoS One. 2019 May 21;14(5):e0216886. doi: 10.1371/journal.pone.0216886 (PMC6528999; doi:10.1371/journal.pone.0216886)
Supplement: S1 Table — (XLSX) [file pone.0216886.s001.xlsx]

## Sheet: Legend
T	Plant type	Score	1, spreading; 2, half spreading; 3, erect; 4, fasciculate
H	Plant height	cm	height of the plant measured from the soil surface to the top leaf
W	Plant width	cm	Measure of the maximu width of the plant
MSL	Main stem length	cm	Height measured from the ground to the first node
INL	Internode length	cm	Length of internode between 3rd and 4th node
NSB	Number of side branch	score	Counted number of branches below 1st node which are longer than 2 cm
ST	Stem thickness	mm	Thickness of the stem measured around 10 cm above the ground
SC	Stem color	score	1, green; 2, purple stripe; 3, purple dot; 4, purple
LC	Leaf color	score	1, yellow green; 2, green; 3, dark green; 4, green with purple; 5, purple
LL	Leaf length	mm	average measure of length of the bottom leaves
LW	Leaf width	mm	average measure of width of the bottom leaves
SN	Stamen number	count	count of stamen on representative leaves
FC	Filament color	score	1, green; 2, light green; 3, purple; 4, yellow green
AC	Anther color	score	1, dark green; 2, yellow purple; 3, green yellow; 4, purple; 5, yellow
PC	Petal color	score	1, white; 2, yellow with white border; 3, yellow green; 4, purple
PL	Petal length	mm
PW	Petal width	mm
PN	Petal number	count
FPN	Fruit/node	count
SH	Stem Hairiness	score	1, hairy; 2, less hairy; 3, smooth
FS	Flower size	(PL*PW*PN)
FSG	Flower size category	1, PS< 200; 2, PS< 300; 3, PS>300
CS	Calyx shape	1, cup shape; 2, umbrella shape; 3, tray shape; 4, sink in middle
PedL	Pedicel length	cm	measure of a small stalk bearing a fruit
FL	Maximum fruit length	cm
FW	Maximum fruit width	cm
FES	Fruit end shape	score	1, pointed; 2, not pointed
IFC	Immature fruit color	score	1, yellow green; 2, green; 3, dark green; 4, yellow; 5, brown; 6, purple; 7, ivory; 8, other
FrtW	Fruit weight	gram
NL	Number of locule	count
PT	Pericarp thickness	mm
SN/F	Number of seed/fruit	count
SdC	Seed color	score
FSI	Fruit shape index	FL/FW
FP	Fruit perimeter	cm	Use of tomato analyzer
FA	Fruit area	cm	Use of tomato analyzer
FWMH	Fruit width mid height	cm	Use of tomato analyzer
MFW	Maximum fruit width	cm	Use of tomato analyzer
FHMW	Fruit height mid width	cm	Use of tomato analyzer
FCH	Fruit corved height	cm	Use of tomato analyzer

## Sheet: Analysis
	AccCode	Region	zone	Altitude	T	H	W	MSL	INL	NSB	ST	SC	LC	LL	LW	SN	FC	AC	PC	PL	PW	PN	FPN	SH	FS	FSG	CS	PedL	FL	FW	FES	IFC	FrtW	NL	PT	SN/F	SdC	FSI	FP	FA	FWMH	MW	FHMW	FCH
1	SNU-1	4	5	1150	2	67	40	23	5	12	7.7	1	2	7.4	3.1	5	2	1	1	8	6	5	1	3	240	2	3	3.7	2.5	1.3	2	5	1.5	2	1.6	67	1	1.92308	7.1345	3.0102	1.4563	1.6171	2.3622	2.7724
2	SNU-2	4	11	1850	3	106	78	58	9	25	14.8	3	2	7	3.5	6	2	1	1	9	6	6	2	3	324	3	3	2.8	4	1.1	1	2	3.5	2	1.25	102	1	3.63636	15.6457	11.9885	3.5391	4.6905	3.4544	6.1429
3	SNU-3	4	23	1800	2	94	34	25	10	15	14.1	3	2	100	48	5	1	5	1	10	5	6	1	1	300	2	3	3.4	6.5	1.1	1	2	3.9	2	1.2	51	1	5.90909	14.1985	6.0485	1.3039	2.4299	4.7583	6.0721
4	SNU-4	4	7	1810	2	100	62	25	8.5	12	15.1	2	2	105	65	5	4	5	1	9	6	5	1	1	270	2	3	3.5	8.5	3.2	2	5	18.1	2	2.5	111	1	2.65625	18.5831	13.2461	2.1251	2.3283	7.4676	7.7721
5	SNU-5	4	7		2	106	66	28	11.5	12	15.02	3	2	95	5	6	4	5	1	8	5	6	1	3	240	2	3	3.4	7.3	1.8	1	5	8.1	2	1.3	119	1	4.05556	20.7528	13.9658	1.8034	3.7253	3.7169	8.7252
6	SNU-6	4	7		3	120	88	37	9	19	15.4	2	2	110	67	6	4	3	1	7	4	6	1	3	168	1	1	3.5	10.2	2.1	1	2	10.4	2	1.2	124	1	4.85714	13.4816	4.7741	0.889	1.2107	5.6727	6.0556
7	SNU-7	4	7		2	112	68	34	9.5	19	14.2	3	2	110	50	6	4	2	1	8	4	6	1	3	192	1	4	4	5.4	2.2	2	5	10.5	2	2.1	12	1	2.45455	13.1891	6.4381	1.7611	1.8965	5.1731	5.6053
8	SNU-8	4	7		2	123	80	34	10.5	14	16.6	3	2	120	50	6	4	5	1	9.5	5.5	6	1	3	313.5	3	3	4.7	8.2	2.3	1	5	8.9	2	1.6	45	1	3.56522	12.0765	5.3924	1.3547	1.5917	4.8599	5.1877
9	SNU-9	4	7		3	140	83	38	14.5	9	20.2	3	2	120	53	6	4	2	1	10	6	5	1	1	300	2	1	4.5	11.2	2.5	1	5	9.8	2	1.6	68	1	4.48	16.7339	7.733	1.2785	1.5071	7.3914	7.477
10	SNU-10	4	7		2	109	86	26	12	9	16.1	3	3	110	47	6	4	3	1	8	4.5	6	1	1	216	2	1	4	8.7	1.8	1	5	7.1	2	1.6	28	1	4.83333	15.4746	6.474	1.0753	2.4045	5.4356	6.4773
11	SNU-11	4	7		2	50	48	27	6	14	8.5	3	2	85	42	0	0	0	0	0	0	0	1	3	0	3	1	3.1	8	1.9	1	2	7.6	2	1.4	124	1	4.21053	11.4737	4.7583	1.1684	1.5155	4.7837	4.9992
12	SNU-12	4	7		2	97	55	44	6	14	14.7	3	2	110	40	6	4	2	1	10.5	6	6	1	1	378	3	1	5.5	8.5	2.2	1	2	13.5	2	2.3	132	1	3.86364	14.566	8.3796	1.6087	1.7272	6.0367	6.2458
13	SNU-13	4	7	2060	3	81	40	45	8	22	13.6	2	3	100	45	6	1	2	1	9	5	6	2	2	270	2	1	3.5	7.5	1.5	1	2	7.8	2	2	55	1	5	22.6763	14.8004	1.9304	4.318	6.35	8.1311
14	SNU-14	4	7	2060	3	82	48	42	9	12	14.9	3	2	110	55	6	4	2	1	10	6	7	1	3	420	3	3	4	6.8	2.1	1	5	8.6	2	1.6	87	1	3.2381	16.7182	11.0953	2.0066	2.3453	6.7903	7.0425
15	SNU-15	4	7		2	83	38	29	9	13	12.5	2	2	100	50	6	1	2	1	9.5	4.5	7	1	3	299.25	2	3	4	7.9	2.1	1	5	14.7	2	3.2	91	1	3.7619	16.1545	10.0163	1.9219	2.0235	6.7818	6.8894
16	SNU-16	4	7		3	82	50	29	14.5	11	14.5	3	2	115	55	6	1	2	1	5.5	3.5	6	1	1	115.5	1	3	5	9.5	2.3	1	5	10.8	2	1.9	112	1	4.13043	15.4608	7.8193	1.3462	1.7611	6.6294	6.7709
17	SNU-17	4	7		3	132	71	25	14	15	17	3	2	110	58	6	4	5	1	10.5	6.5	6	1	3	409.5	3	3	4.3	7	1.8	1	2	4.2	2	2.2	39	1	3.88889	18.8982	12.834	2.0659	2.2098	7.6793	8.1442
18	SNU-18	4	11	1820	3	133	73	38	12	15	21.7	3	2	90	50	6	4	5	1	8.5	5.3	6	1	3	270.3	2	3	3.9	8	2.2	1	5	9.6	2	2.2	60	1	3.63636	15.1262	8.5755	1.5409	1.8034	6.2992	6.5622
19	SNU-19	4	11	1820	2	120	49	21	11	11	17.6	1	2	130	56	6	4	2	1	11	6.2	6	1	3	409.2	3	3	4	13.5	2.6	1	2	20.7	2	2	130	1	5.19231	16.5297	6.9983	1.143	2.3283	5.6557	7.0861
20	SNU-20	4	11	1820	3	117	64	50	15.5	22	15	2	2	110	55	5	4	2	1	8.8	5.2	5	1	3	228.8	2	1	4.6	7.9	1.8	1	5	6.6	2	1.8	50	1	4.38889	13.522	7.3446	1.6171	1.6849	5.588	5.7577
21	SNU-21	4	11	1820	3	99	65	42	13	19	17.1	3	2	80	45	5	4	3	1	10	5.5	6	1	3	330	3	3	4.2	7.1	2	1	5	8.5	2	2	53	1	3.55	16.6072	10.4759	2.032	2.1675	5.7743	7.2036
22	SNU-22	4	11	1860	3	101	60	49	9	15	16.4	3	1	150	100	5	4	5	1	9.5	5.5	5	1	3	261.25	2	1	3.4	6.5	1.5	1	2	3.8	2	1.5	67	1	4.33333	14.3323	6.6953	1.2107	1.7695	5.4441	6.1807
23	SNU-23	4	11	1860	3	87	46	41	7	14	15.5	3	2			7	4	1	1	9	5	7	1	1	315	3	3
24	SNU-24	4	11	1860	2	92	40	25	9.5	13	14.4	2	2	115	50	7	1	3	1	10	5	7	1	3	350	3	1	4	10.1	2.1	1	5	9.6	2	1.6	6.5	1	4.80952	16.622	7.5056	1.3547	1.5494	6.1891	7.4186
25	SNU-25	4	11	1860	2	80	40	38	8	19	13.7	3	2	120	59	6	1	3	1	8.1	5	6	1	1	243	2	1	4	8.7	2.1	1	5	9	2	1.8	115	1	4.14286	17.1673	7.0651	1.0075	1.6764	6.0113	7.6321
26	SNU-26	4	11	1890	3	120	58	58	14	26	16.8	2	2	130	54	6	4	5	1	8.5	4.6	6	1	3	234.6	2	1	4	5.5	1.9	1	2	5.7	2	1.98	49	1	2.89474	15.9685	11.1783	2.1505	2.2267	6.1129	6.8973
27	SNU-27	4	11	1940	2	121	46	34	14	16	16.9	2	2	116	51	6	4	5	1	5.5	3.9	5	1	3	107.25	1	3	3	9.4	1.5	1	2	3.9	2	1.6	66	1	6.26667	18.0116	8.4454	1.397	2.9295	5.5965	7.786
28	SNU-28	4	11	1940	3	111	58	36	8.5	15	12.8	3	2	108	50	6	4	2	1	6	4.4	6	1	3	158.4	1	3	3.5	3.6	1.9	2	2	3.6	2	1.4	66	1	1.89474	11.7582	7.8179	2.0997	2.2098	4.3011	4.3756
29	SNU-29	4	23	1930	2	114	49	43	17	25	16.1	1	2	75	41	6	1	2	1	5.1	3	5	1	3	76.5	1	1	3.4	2.6	1.1	1	2	1.3	2	1.3	53	1	2.36364	10.8149	6.4703	2.0405	2.0913	4.0386	4.2351
30	SNU-30	4	23	1940	2	74	46	22	8	15	18.1	4	4	67	40	6	3	3	4	5.5	3.9	6	1	3	128.7	1	3	2.1	1.8	1.6	1	6	2.3	3	2.3	42	1	1.125	8.0518	4.3704	2.1844	2.1844	2.6924	2.793
31	SNU-31	4	23		3	122	51	45	13	17	9.3	1	1	130	66	4	4	5	3	8	4.9	5	1	3	196	1	1	3.5	4.5	1	1	2	1.2	2	1.3	37	1	4.5	11.1343	3.6462	0.8297	1.1091	4.7921	5.0486
32	SNU-33	4	5		2	114	52	32	15	12	14.4	2	2	110	50	6	1	3	1	8.6	5.5	6	1	1	283.8	2	3	3.9	9.1	2.8	1	5	10.7	2	1.8	74	1	3.25	19.8263	13.241	2.0743	2.4553	6.8749	8.6533
33	SNU-34	4	10	1200	3	126	40	45	18.5	21	9.6	1	1	140	60	6	4	2	3	7	4	6	2	3	168	1	1	3.3	3.9	0.3	1	1	1	2	1.3	29	1	13	11.5503	4.6505	1.1684	1.3377	4.9784	5.1319
34	SNU-35	4	10	1200	3	150	45	36	12	16	10.4	1	1	100	58	6	4	2	3	6.8	3.6	6	1	3	146.88	1	1	2.5	3.3	0.7	1	1	0.9	2	0.9	28	1	4.71429	12.5234	5.2521	1.0837	1.2277	5.5033	5.6424
35	SNU-36	4	10	1310	1	163	52	46	11	18	13.4	1	1	110	58	6	1	3	3	6.5	4.9	5	1	3	159.25	1	1	3	3.5	0.8	1	2	0.9	2	0.7	25	1	4.375	10.3721	3.5421	0.9229	1.4986	3.8608	4.5571
36	SNU-37	4	5		3	150	54	77	10.5	21	13	3	1	114	60	6	3	5	1	10	5.7	6	1	3	342	3	3	4.4	2.9	1.2	2	2	1.5	2	1.2	71	1	2.41667	10.0366	5.4963	1.7357	1.9219	3.6237	3.8064
37	SNU-38	4	5		2	113	73	33	8	21	12.9	3	1	90	43	6	3	5	1	6.8	5.8	5	1	3	197.2	1	3	3	6.1	1.3	1	5	3.5	2	1.1	52	1	4.69231	14.9323	7.2638	1.2869	1.9558	6.0283	6.418
38	SNU-39	4	5		3	113	49	50	8	17	18.5	2	1	70	30	6	4	4	1	8.9	5	6	1	3	267	2	3	3.5	7.1	1.8	1	2	6	2	1.4	93	1	3.94444	15.9756	8.5758	1.4647	1.8373	6.7225	6.9717
39	SNU-40	4	10		2	90	52	25	10	18	11.1	2	2	90	46	6	4	2	1	9	5.9	5	1	3	265.5	2	3	4.5	9.9	1.8	1	2	9.5	2	1.97	0	0	5.5	16.2488	8.5007	1.4986	1.9643	6.0198	6.8546
40	SNU-41	1	14	1955	2	92	49	54	7	22	12.5	3	2	80	45	6	2	2	1	8.5	6.2	6	1	3	316.2	3	1	3.7	5.1	1.9	2	2	7	2	2.4	102	1	2.68421	13.5514	9.8125	2.2945	2.3114	5.2747	5.4171
41	SNU-42	1	14	1961	2	112	66	70	5.5	17	13.8	2	2	65	36	5	2	2	1	8	5.1	5	1	3	204	2	3	3.3	7.9	1.6	1	2	4.8	2	1.7	33	1	4.9375	17.6301	9.6483	1.6256	1.7272	7.6031	7.7751
42	SNU-43	1	14	1858	2	115	63	56	7	16	16.4	3	2	70	30	5	4	3	1	8	5.5	5	1	3	220	2	1	3.2	5.1	1.3	1	2	3.2	2	1.7	43	1	3.92308	14.082	8.5564	1.905	1.9219	5.9944	6.0909
43	SNU-44	1	14	1899	2	102	70	38	9	19	13.8	3	2	70	40	6	2	3	1	9.9	6.6	6	1	3	392.04	3	1	3.8	7.2	2.4	2	2	9.6	3	1.8	169	1	3	14.4415	8.6325	1.7949	1.8542	6.1553	6.2229
44	SNU-45	1	14	1978	2	117	55	35	8.5	17	13.6	3	2	60	30	6	2	3	1	9.2	4	6	1	3	220.8	2	3	3.1	4.1	1.7	2	2	4.5	2	1.7	129	1	2.41176	5.6975	1.8468	1.0075	1.0922	2.1336	2.4044
45	SNU-46	1	14	1956	2	84	47	38	10.5	15	12.6	2	2	71	38	6	4	2	1	9	5.1	6	1	3	275.4	2	1	3	7.8	1.8	1	2	6.8	2	1.9	88	1	4.33333	7.4539	2.2804	0.9059	0.9313	3.1157	3.3501
46	SNU-47	1	14	1954	2	83	45	44	6	22	8.1	3	2	81	40	6	2	5	1	8.1	4.9	6	1	3	238.14	2	3	4.5	6	2.1	2	2	7.9	3	2.3	104	1	2.85714	13.698	8.0874	1.7357	1.9727	5.2917	5.8176
47	SNU-48	1	14	1872	3	110	50	38	6	16	9.4	3	2	66	35	6	3	5	1	6.8	4.1	6	1	3	167.28	1	1	3	4.3	1.6	2	2	3	2	1.6	27	1	2.6875	8.151	3.2634	1.2785	1.3208	3.1919	3.4004
48	SNU-49	1	14	2008	2	104	73	50	6	22	10.7	3	2	70	34	5	4	2	1	7.9	4	6	1	3	189.6	1	3	3.1	6.6	1.8	2	2	7	3	1.9	100	1	3.66667	11.6713	5.2677	1.3039	1.4055	4.9445	5.1861
49	SNU-50	1	14	1964	2	83	60	28	10.5	16	11.9	3	2	80	54	6	4	2	1	9	5.6	6	1	3	302.4	3	3	4	6.8	1.9	2	2	8.5	3	1.9	87	1	3.57895	12.1047	6.3036	1.4647	1.524	5.0715	5.1731
50	SNU-51	1	14	2010	2	100	55	40	5	16	8.5	3	2	80	44	6	4	2	1	9	6	6	1	3	324	3	3	3	5	2.2	1	2	6.7	3	2	79	1	2.27273	12.8999	8.758	2.0743	2.4215	4.9107	5.0617
51	SNU-52	1	14	2010	2	94	61	30	9	16	14	3	2	80	41	6	4	2	1	9	6	5	1	3	270	2	1	3.5	5.5	2	1	2	4.8	3	1.7	55	1	2.75	13.0684	7.7889	1.6764	1.8373	5.3509	5.494
52	SNU-53	1	14	2050	2	90	50	34	6	11	10.9	3	2	85	41	6	4	5	1	8.1	4.7	5	1	3	190.35	1	1	3	5.6	1.9	1	2	6	3	1.7	111	1	2.94737	11.6822	6.2284	1.6256	1.7611	4.6482	4.8556
53	SNU-54	1	14	1974	2	108	76	29	12	12	14.4	3	2	100	50	5	4	3	1	10.5	5.5	5	1	1	288.75	2	3	4.2	7.6	2.5	1	5	9.5	2	1.9	124	1	3.04	13.5552	8.2252	1.8288	1.8542	5.7573	5.8222
54	SNU-55	1	14	2045	2	67	60	19	10	8	13.1	3	2	100	53	6	4	2	1	10	6.3	6	1	3	378	3	3	4.4	10.6	2	1	5	10.6	2	1.6	67	2	5.3	19.0254	9.5928	1.3208	1.9219	8.1365	8.5284
55	SNU-56	1	18	2364	2	103	50	45	9	17	13.9	3	2	110	50	5	4	2	1	10.5	6	6	1	1	378	3	1	4.3	9.7	1.9	1	5	10.9	2	2.2	70	1	5.10526	16.8437	9.2439	1.5917	1.9473	6.4685	7.3738
56	SNU-57	1	3	1720	1	120	69	42	10	19	14	1	2	73	40	5	4	3	1	8.5	5.1	5	1	3	216.75	2	3	4	7.5	0.9	1	2	2	2	0.9	31	1	8.33333	16.9853	6.4761	1.0668	1.143	7.493	7.7371
57	SNU-58	1	22	2570	1	78	70	28	10	17	12.8	3	2	40	20	6	4	2	1	7.8	5	5	1	1	195	1	3	2.7	4	1.5	1	2	2.3	2.3	0.6	79	1	2.66667	11.3011	5.2472	1.3039	1.6002	4.5889	4.8365
58	SNU-59	1	25	1450	2	107	74	39	6.5	7	17.1	3	2	80	40	6	4	2	1	9	5	6	1	1	270	2	3	3.5	6.2	1.9	1	2	5.3	2	1.2	70	1	3.26316	14.5762	9.9314	1.9727	2.3453	5.3086	5.9776
59	SNU-60	1	18	1950	3	130	80	56	10.1	9	16.3	2	2	100	50	6	4	2	1	8	5	6	1	3	240	2	3	4.5	8	2.5	1	2	9.4	3	1.4	128	1	3.2	12.9232	6.842	1.4732	1.6933	5.2832	5.5835
60	SNU-61	1	6	1900	1	70	56	20.6	10.5	7	8.7	3	2	70	30	6	4	2	1	10	4.9	6	1	1	294	2	3	6	5.8	1.7	1	2	4.1	2	1.4	58	1	3.41176	11.0827	4.751	1.1769	1.3885	4.6059	4.8564
61	SNU-62	1	6	1870	2	121	65	20.8	10.1	6	17.36	3	2	100	55	7	4	2	1	9.2	6	7	1	1	386.4	3	1	4	6.7	2.8	1	2	10.3	2	2.1	72	1	2.39286	14.1353	8.7466	1.8288	2.5569	4.7413	5.8279
62	SNU-63	1	6	1880	2	110	67	30.1	10.2	6	15.4	2	2	100	50	5	4	2	1	10.3	7	5	1	3	360.5	3	3	4.7	7.8	1.9	1	5	8.3	2	1.3	140	2	4.10526	15.5091	10.3935	2.0066	2.3114	5.5033	6.5608
63	SNU-64	1	6	1900	2	110	87	14.7	10.1	4	17	2	2	100	50	6	4	2	1	10.1	6.3	6	1	3	381.78	3	1	4.2	9	2.2	1	5	12.3	3	1.9	83	1	4.09091	15.5494	9.0607	1.8542	1.8881	6.5193	6.8111
64	SNU-65	1	24	2150	2	87	77	20.8	10.1	9	17.79	2	2	70	35	6	4	2	1	10	5.5	6	1	3	330	3	3	3.3	4.2	1.6	1	2	3	2	1	90	1	2.625	9.5397	5.0424	1.5917	1.6849	3.7423	3.8398
65	SNU-66	1	24	2150	2	93	74	40.5	10	8	17	3	2	100	50	5	4	2	1	9.2	5.9	6	1	3	325.68	3	3	4	3.7	1.9	2	2	3.8	2	1.2	137	1	1.94737	10.9727	5.976	1.6425	2.0151	3.8269	4.3085
66	SNU-67	1	1	1550	1	91	72	30.5	8.5	9	12.42	3	1	80	30	7	4	2	1	10.1	5	7	1	1	353.5	3	3	4.8	6.4	2.5	1	2	9.5	4	1.53	122	1	2.56	16.8825	9.9309	1.6171	1.9219	7.2475	7.3587
67	SNU-68	1	1	1550	1	75	40	29	8	10	6.32	3	1	35	20	6	4	5	1	7.8	5	5	1	3	195	1	3	2.6	4	1.2	1	1	2.3	2	1	95	1	3.33333	9.7588	4.2416	1.2277	1.3885	4.0471	4.1112
68	SNU-69	1	18	1850	4	48	44	25	8	30	11.16	2	2	110	50	6	4	2	1	7	4.5	5		3	157.5	1	1	3.1	8.7	1.1	1	5	4.2	2	1.3	75	1	7.90909	17.0052	6.2841	0.9483	1.5663	6.3754	7.5426
69	SNU-70	1	18	1830	2	110	46	34	10	12	14	2	1	65	65	6	4	2	1	9	5.1	6	1	3	275.4	2	1	3.8	7.3	1.9	1	1	9	3	2	111	2	3.84211	13.5948	7.1177	1.3631	1.6764	5.6981	5.8955
70	SNU-71	1	18	1940	2	86	55	40	6.5	8	11.8	2	1	65	30	5	4	2	1	8	6	5	1	3	240	2	3	4.3	5.2	2	1	2	7.9	2	1.9	160	1	2.6	10.9026	5.7127	1.4563	1.6933	4.2164	4.5248
71	SNU-72	1	22	1840	1	84	63	31.5	7	12	15.2	3	2	60	30	5	4	3	1	7.5	4.9	5	1	3	183.75	1	1	3.5	5.3	1.4	1	1	3.5	2	1.7	55	1	3.78571	11.5842	5.2729	1.3631	1.8034	3.8862	5.0922
72	SNU-73	1	22	1000	1	60	45	24	7	8	9.07	3	2	55	30	5	4	3	1	10	5.5	6	1	1	330	3	3	3.3	4.8	1	1	2	1.7	2	0.95	81	1	4.8	11.8042	4.7253	1.1853	1.6679	4.7921	5.1561
73	SNU-74	1	22	2041	2	93	60	27	8	11	14	2	2	90	4.5	6	4	4	1	8.2	5	6	1	3	246	2	3	2.8	4.7	1.6	1	2	4.2	2	1.6	89	1	2.9375	10.2154	5.133	1.5409	1.8288	3.8523	4.2012
74	SNU-75	1	22	1977	2	54	45	20	6	12	8	3	2	60	20	5	4	1	1	10	5.6	5	1	3	280	2	3	2.8	4.1	1.6	1	2	2.1	2.1	1.2	51	1	2.5625	9.7652	4.6206	1.5155	1.5325	4.0555	4.1787
75	SNU-76	1	22	2062	2	70	66	14	9	16	12.67	3	2	50	25	5	4	2	1	7	5.5	5	2	3	192.5	1	3	3.5	5	1.5	1	1	4	2	1.1	100	1	3.33333	9.797	3.6566	0.9991	1.3208	4.0809	4.2445
76	SNU-77	1	22	1860	3	110	90	43	12	8	14.6	3	2	60	35	6	4	3	1	9.2	5.6	6	1	3	309.12	3	3	2.8	4.4	1.4	2	2	3.4	2	1.7	81	1	3.14286	9.9314	4.325	1.2023	1.3885	4.1571	4.251
77	SNU-78	1	22	1822	2	90	73	42	7.5	15	11.7	3	2	72	42	6	4	1	1	9.3	6	6	1	1	334.8	3	3	4.5	4.7	1.8	1	5	3.1	2	1.3	61	1	2.61111	12.0188	6.007	1.397	1.6679	4.8768	5.0597
78	SNU-79	1	22	1857	2	100	80	43	10.5	18	11.3	3	2	56	29	5	4	1	1	9.5	6	5	1	3	285	2	1	3.8	4.2	1.4	1	2	2.3	3	1.2	82	1	3	9.7422	4.173	1.2192	1.3716	4.0132	4.205
79	SNU-80	1	22	1890	3	110	60	47	10	7	16	3	2	72	34	6	4	2	1	8.5	6	6	1	3	306	3	3	2.5	7.7	1.1	1	2	3.2	2	0.97	70	1	7	17.6138	8.9377	1.3462	1.9304	6.1637	7.7978
80	SNU-81	1	22	1833	2	75	63	43	6	19	11.3	3	2	70	40	6	4	5	1	9.5	5.5	6	1	3	313.5	3	3	3.2	3.4	1.8	1	2	3.7	2	1.6	152	1	1.88889	8.4218	3.9353	1.4563	1.5833	2.9887	3.3762
81	SNU-82	1	22	1833	2	78	65	45	9	17	14	3	2	90	40				1				1	3			3	4.1	3.4	1.5	1	2	2.3	2.3	1.3	105	1	2.26667	9.8955	4.0515	1.0753	1.27	4.2164	4.2955
82	SNU-83	1	22	1917	3	105	83	42	9.5	15	15	3	2	60	40	6	4	5	1	9.5	5	5	1	3	237.5	2	3	3.8	4.8	1.6	1	2	3.3	2	1.4	77	1	3	9.9863	4.2679	1.1261	1.4647	3.8862	4.254
83	SNU-84	1	22	1911	2	125	72	40	12	14	17.3	3	2	60	30	5	4	5	1	8.2	5.2	5	1	3	213.2	2
84	SNU-86	1	14	1805	3	110	80	55	7.5	15	14.8	3	2	100	40	6	4	2	1	9.5	5	6	1	2	285	2	3	4.3	4	1.2	1	2	1.9	3	1.1	80	1	3.33333	9.2686	3.7119	1.2107	1.2531	3.81	4.0708
85	SNU-87	1	14	1757	2	93	66	30.3	7.5	13	14.7	3	2	80	40	6	4	2	1	8.9	4	6	1	3	213.6	2	3	3.9	6.3	1.9	1	5	6.6	2	2.1	120	1	3.31579	14.4385	8.5222	1.6595	1.8881	5.4695	6.2534
86	SNU-88	2	13	1640	2	60	52	25	8	13	11.4	3	2	45	25	5	4	2	1	7	4.9	5	1	1	171.5	1	3	2.1	5.3	2	1	2	4.1	2	1.5	95	1	2.65	9.9416	4.4469	1.2785	1.4563	4.064	4.2144
87	SNU-89	2	13	1650	2	60	58	30	5	15	10.5	3	2	90	40	6	4	2	1	8	4.9	6	1	3	235.2	2	3	4	6.3	1.6	1	2	4	3	1.2	116	1	3.9375	10.8915	4.8398	1.3377	1.4309	4.5635	4.7165
88	SNU-90	2	13	1700	2	63	64	25	7	10	8.14	3	2	50	30	5	4	1	1	7.9	4.2	5	1	3	165.9	1	3	2.8	8	1.8	1	5	6.1	2	1.7	95	1	4.44444	14.7109	6.2982	1.143	1.5155	6.3415	6.5099
89	SNU-91	2	13	1440	2	107	73	58	8.9	17	14.2	3	2	90	40	5	4	1	1	7.9	4.2	5	1	3	165.9	1	1	3.9	7.9	1.8	1	2	7.2	3	1.5	106	1	4.38889	16.1484	8.4116	1.524	1.7949	6.1214	7.057
90	SNU-92	2	13	1520	2	74	70	28	7	14	13	3	2	50	30	5	4	5	1	8.1	5	5	1	2	202.5	2	3	3	3.9	1.1	1	2	1.7	2	1	75	1	3.54545	8.1684	2.546	0.8297	1.0753	3.4544	3.5619
91	SNU-93	3	4	1953	3	132	100	52	9	19	16.36	3	2	130	50	6	4	2	1	7.9	5	6	1	3	237	2	3	3.4	6.3	1.8	2	2	4.2	3	1.6	35	1	3.5	15.0091	8.4978	1.5409	2.3453	5.4271	6.3319
92	SNU-94	3	8	1657	2	75	73	29	7.5	14	11.1	2	2	90	40	6	4	3	1	8.7	5	6	1	3	261	2	1	3.9	7.1	1.8	1	2	7	2	2	88	1	3.94444	15.2458	9.0628	1.7187	1.9727	6.4855	6.6786
93	SNU-95	3	8	1868	2	85	54	28	7.5	14	10.5	3	2	75	40	5	4	3	1	9	5	5	1	3	225	2	3	3.4	5.3	2	2	2	6.3	3	1.9	145	1	2.65	10.8056	5.7143	1.5917	1.8457	4.1063	4.3256
94	SNU-96	3	8	1877	2	123	78	37	8	14	16.7	3	2	110	55	6	1	2	1	10	6	6	1	3	360	3
95	SNU-97	3	8	1882	2	110	71	28	11	14	14.1	2	2	130	50	5	4	2	1	9	5.5	5	1	1	247.5	2	1	3	7.3	1.5	1	2	4.2	2	1.8	55	1	4.86667	13.0827	5.6925	1.2277	1.5325	5.1477	5.4626
96	SNU-98	3	8	1655	2	114	67	18	6	12	12.4	2	2	80	42	6	4	2	1	7.4	4.9	7	1	3	253.82	2	1	2.7	5.5	1	1	2	1.9	2	1.1	42	1	5.5	9.6442	2.783	0.7874	0.8721	4.2503	4.3956
97	SNU-99	3	2	2780	2	106	65	37	10	14	19.8	2	2	100	48	5	4	2	1	9.8	5.5	5	1	3	269.5	2	1	3.2	11.3	1.7	1	2	9.1	2	1.8	75	1	6.64706	14.6799	6.3104	1.2615	1.3716	6.4177	6.5966
98	SNU-100	3	16	1310	3	130	54	48	13.5	13	33	1	2	104	46	5	4	4	1	9	4.5	6	1	3	243	2	1	3.6	4.2	1.5	2	2	3.4	3.4	1.53	71	1	2.8	7.5434	3.0071	1.2192	1.3123	2.9718	3.0693
99	SNU-101	3	21	2190	2	70	40	33	8.5	17	12	1	2	95	44	6	4	2	1	10	5.5	6	1	3	330	3	1	3.2	6.3	2	2	5	7.2	3	1.8	90	1	3.15	14.2171	9.1048	1.8119	2.0913	5.8674	5.9951
100	SNU-102	3	2	2780	2	115	79	44	13.5	16	15.7	2	3	80	37	5	4	2	1	9	5.1	5	1	3	229.5	2	3	4.5	7.5	2.6	1	5	12.8	2	2.4	175	1	2.88462	15.6021	12.4582	2.2352	2.7009	5.8843	6.2293
101	SNU-103	3	20	1715	2	102	89	44	11	14	11.8	3	2	77	32	5	4	5	1	8.5	5	5	1	3	212.5	2	3	4.1	3.6	1.6	2	2	2.9	3	1.8	43	1	2.25	8.0588	3.8034	1.4478	1.6425	2.9549	3.1138
102	SNU-104	3	20	1715	3	134	90	36	10.5	16	14.6	3	2	108	48	6	4	2	1	9.5	5.4	5	1	3	256.5	2	3	4	4.8	2.4	2	5	6.7	2	1.9	100	1	2	10.4711	6.1573	1.9219	2.032	4.0386	4.226
103	SNU-105	3	15	1550	3	129	88	46	11.5	16	16	3	2	73	30	6	1	2	1	9	5	6	1	3	270	2	1	3.5	9.1	1.6	1	2	7.2	2	1.8	67	1	5.6875	14.4728	6.3785	0.9906	1.4817	5.7319	6.4278
104	SNU-106	3	15	1550	3	112	60	38	11.5	13	17	3	2	97	45	6	4	2	1	10	6	6	1	3	360	3	3	5.4	12	2.7	1	2	17.7	2	2.6	65	1	4.44444	13.7915	6.5296	1.397	1.5325	5.9521	5.9492
105	SNU-107	3	15	1550	3	106	84	48	10	15	11.7	1	2	60	29	5	1	3	1	8	5	5	1	3	200	1	3	3.7	7.1	0.9	1	2	2.4	3	1.1	57	1	7.88889	8.4108	1.8425	0.5503	0.8382	3.4121	3.7133
106	SNU-108	3	15	2160	2	100	74	32	11	15	15.5	3	2	68	37	6	4	2	1	8	4	6	1	3	192	1	3	4	7.5	1.6	1	2	4.7	2	1.3	88	1	4.6875	8.2568	2.9548	0.9821	1.1176	3.3951	3.5081
107	SNU-109	3	8	1655	2	110	83	56	9.5	19	12.6	1	1	70	34	6	4	3	1	8.3	5.6	6	1	3	278.88	2	3	4.7	6.4	2.3	2	2	8.3	3	2.1	149	1	2.78261	9.964	5.0131	1.5409	1.6002	3.8947	4.0772
108	SNU-110	3	15	1550	2	105	64	30	8	12	14.7	3	1	60	38	6	4	3	1	9.5	6	6	1	3	342	3	3	3.9	3.5	1.8	2	1	4.7	3	2.2	141	1	1.94444	5.345	1.7264	1.2107	1.2615	1.8965	2.0175
109	SNU-111	3	15	1550	2	100	65	28	12	13	16.9	3	2	110	56	5	4	2	1	13.5	7.8	6	1	3	631.8	3	3	5.4	14.4	2.3	1	2	21.3	2	2	112	1	6.26087	16.0657	7.8773	1.3377	2.1505	5.2832	6.8165
110	SNU-112	3	15	1550	3	120	69	56	13	13	20.3	2	2	83	41	6	4	2	1	13.1	7	6	1	3	550.2	3	3	4.9	8.7	2.3	1	2	12.3	3	1.9	143	1	3.78261	11.2833	5.5258	1.4224	1.5579	4.6651	4.8931
111	SNU-113	3	15	1550	2	86	56	22	11	13	13.4	2	2	80	43	5	4	2	1	10.1	6	5	1	3	303	3	3	4	11.4	2.5	1	5	14.3	2	1.6	133	1	4.56	14.2103	6.3728	1.2023	1.4139	5.4864	6.3053
112	SNU-114	3	15	1550	2	116	67	47	9	13	25.6	2	2	70	28	5	4	2	1	10.15	7.5	6	1	3	456.75	3	3	3.9	8.8	1.9	1	2	9.3	2	2.4	41	1	4.63158	10.7537	3.9912	1.143	1.1938	4.5043	4.7736
113	SNU-115	3	15	1560	2	74	59	23	8.3	11	13.5	3	2	80	37	6	4	2	1	11.5	7.5	6	1	3	517.5	3	3	3.4	8.4	2.9	2	5	14.3	3	2.5	40	1	2.89655	10.8771	5.6235	1.6679	1.778	3.9539	4.3516
114	SNU-116	3	2	2780	2	90	60	42	10	20	18.8	2	2	85	45	5	4	2	1	11	7.9	5	1	3	434.5	3	3	5.8	8.4	2.8	2	5	13.6	2	1.9	182	1	3	10.5868	5.3353	1.5071	1.5579	4.1402	4.3548
115	SNU-117	3	4	1953	1	53	70	23	6	11	10.5	3	2	53	24	5	4	5	1	6	5	5	1	3	150	1	3	3	4.2	1.3	1	2	1.9	2	1.3	63	1	3.23077	8.4074	3.3894	1.1684	1.3039	3.3359	3.5657
116	SNU-118	3	4	1953	2	105	87	41	12	21	18.6	3	2	72	37	6	4	2	1	13	7.5	6	1	3	585	3	3	5.8	7.8	2.3	1	2	10.8	3	2	107	1	3.3913	14.4368	7.0669	1.2615	1.9727	5.8589	6.0653
117	SNU-119	3	4	1953	3	118	69	61	5	19	22.4	2	3	110	60	6	4	3	1	13	7	6	1	3	546	3	3	4.4	8.5	2.1	1	2	10.5	2	2.8	40	1	4.04762	13.9612	7.4278	1.4393	1.6595	5.8674	6.0511
118	SNU-120	3	4	2460	1	114	66	47	9	19	12.3	3	2	83	45	6	4	3	1	8.7	5	6	1	3	261	2	3	4.8	6.7	2.1	1	2	8.8	3	1.8	127	1	3.19048	12.4612	6.8726	1.4901	1.8119	4.9869	5.1525
119	SNU-121	3	4	1950	3	118	77	43	9	18	16.6	3	2	75	33	6	4	2	1	10	6	6	1	3	360	3	1	4.3	6.4	2.2	1	2	7.3	2	1.9	92	1	2.90909	11.3073	6.3062	1.7272	1.7441	4.2164	4.646
120	SNU-122	3	4	2100	2	91	46	43	4	19	12	3	2	70	37	5	4	2	1	10	6.2	5	1	3	310	3	1	3.4	7.3	1.6	1	2	6.4	2	1.9	73	1	4.5625	13.1136	7.4768	1.7018	1.778	5.588	5.7693
121	SNU-123	3	19	1950	2	90	57	34	9	17	7.2	3	2	83	40	5	4	2	1	9.9	5	6	1	3	297	2
122	SNU-124	3	19	2050	2	96	69	34	7	16	12.6	3	2	80	40	6	3	5	1	8.9	4.8	6	1	3	256.32	2	3	3.5	4.5	1.1	1	1	1.7	2	0.7	50	1	4.09091	8.7122	3.0833	1.1091	1.3547	3.302	3.6851
123	SNU-125	3	19	1750	1	112	78	39	8	16	11.2	3	2	80	36	6	4	2	1	12	4.8	6	1	3	345.6	3	3	5.3	6.9	1.9	1	5	4	2	2.1	51	1	3.63158	15.2805	6.8388	1.2361	1.6679	5.6473	6.8157
124	SNU-126	3	19	1700	3	117	70	35	7	16	13.9	2	2	85	44	6	4	2	1	10.2	6	6	1	3	367.2	3	1	4.4	8.3	2.1	1	5	10.2	3	2.1	130	1	3.95238	14.0464	7.8353	1.5917	1.7865	5.4271	5.8939
125	SNU-127	3	2	2780	2	85	56	31	9	11	12.5	3	2	80	40	5	4	2	1	10.6	6.6	5	1	3	349.8	3	1	3.2	7.5	1.9	1	5	6	2	1.8	76	1	3.94737	12.957	6.0451	1.4478	1.5155	5.0038	5.5072
126	SNU-128	3	15	1780	1	66	50	20	6.5	11	11.6	2	2	80	48	5	4	2	1	7.5	5	5	1	3	187.5	1	3	2.5	4	2	2	2	4.4	2	2	65	1	2	7.9827	3.5371	1.4393	1.6341	2.7517	3.0868
127	SNU-129	3	15	1660	1	80	50	28	8	17	12.5	3	2	77	40	5	4	2	1	9.1	6	5	1	3	273	2	1	2.6	6.3	1.5	1	1	4.3	2	1.8	65	1	4.2	10.5006	4.1315	1.0922	1.2869	3.9201	4.5695
128	SNU-130	3	16	1310	2	134	78	59	13	17	15.5	2	2	84	38	6	4	5	1	8	3.6	6	1	1	172.8	1
129	SNU-132	6	17		3	116	66	97	11	22	16.3	3	2	67	34	5	4	5	1	10	7.9	5	1	3	395	3	1	3.5	6.3	1.5	1	2	4	2	1.7	64	1	4.2	11.7229	4.9697	1.2361	1.2869	5.0038	5.1088
130	SNU-133	6	12	1900	2	133	73	35	9	16	18	3	2	76	37	6	1	5	1	6	4	6	1	3	144	1	3	3.7	5	1.5	2	2	3.5	3.5	1.3	66	1	3.33333	9.6304	4.2382	1.3377	1.6256	3.8015	3.991
131	SNU-134	7	26		2	90	57	47	10	16	19.7	3	2	64	28	6	4	2	1	10.5	6.5	6	1	3	409.5	3	3	3.3	4.7	1.2	1	2	2.1	2.1	1.1	40	1	3.91667	9.1444	3.0748	1.0668	1.1769	3.2851	3.9186
132	SNU-135	7	26		1	105	70	37	7.5	13	9.7	3	2	80	40	6	4	2	1	10	5.6	6	1	3	336	3	1	3.5	4.5	1.4	1	2	2.6	3	1.7	50	1	3.21429	8.004	2.789	0.9144	1.1261	3.3782	3.4816
133	SNU-136	7	26		2	116	56	38	5	16	13.6	2	2	85	50	5	4	5	1	10	5	5	1	3	250	2	1	3.1	4.9	1	1	2	1.9	2	1.5	63	1	4.9	8.327	2.1545	0.6773	0.8975	3.4375	3.6361
134	SNU-137	7	26		1	74	40	28	6	12	15.7	3	2	90	30	6	4	2	1	10.4	5.5	5	1	3	286	2	3	3.2	3.2	1.2	1	1	1.3	2	0.7	85	1	2.66667	5.762	1.5193	0.7874	0.889	2.2013	2.5032
135	SNU-138	7	26		3	106	57	47	7	16	15.8	2	2	83	50	5	4	2	1	10	6	5	1	3	300	2	3	3.8	8	2.4	2	5	10.6	3	2.4	104	1	3.33333	14.0914	8.5224	1.8881	1.9643	5.842	5.9737
136	SNU-139	7	26		1	70	55	40	5	19	11.46	3	2	80	42	6	4	2	1	7.5	6	6	1	3	270	2	3	3.2	7.4	1.2	1	2	2.3	2.3	1.2	31	1	6.16667	11.0453	3.411	0.8805	1.2869	3.9878	4.4929
137	SNU-140	7	26		2	125	67	40	12	19	17.8	2	2	100	45	5	4	2	1	10.9	6.2	5	1	3	337.9	3	3	4	5.7	2.6	1	2	9.1	4	1.5	165	1	2.19231	14.1114	10.0488	2.2013	2.2775	5.0969	5.8207
138	SNU-141	7	26		1	175	90	31	13	11	23.3	1	2	100	54	5	2	6	2	8.9	7	6	1	3	373.8	3	1	6.5	7.7	1.5	1	2	4.5	3	2.5	70	1	5.13333	15.413	7.6941	1.3716	1.4647	6.7903	6.9176
139	SNU-142	7	26		2	150	73	49	14	21	7.5	1	2	100	50								1	3
140	SNU-143	4	23		2	140	76	34	11	17	9.04	1	2	90	53	5	1	1	3	5.8	3.7	6	1	3	128.76	1	3	3.1	4.6	0.8	1	2	1	2	0.9	36	1	5.75	8.1299	2.216	0.8551	0.9144	3.5221	3.6953
141	SNU-144	1	22	1909	1	98	49	27	6	15	14.9	3	2	63	34	6	1	2	1	9.1	6	6	1	3	327.6	3	3	2.8	3.8	1.5	1	2	2.3	3	0.7	65	1	2.53333	9.7511	4.4522	1.3801	1.524	3.9878	4.1352
142	SNU-145	5	9		2	132	83	59	13	18	16.5	1	2	90	43	5	1	2	1	9.4	6.1	5	1	3	286.7	2	3	2.9	4.9	1.3	1	2	2.7	2.7	1	100	1	3.76923	9.4511	3.7608	1.0414	1.4224	3.8439	3.981

## Sheet: Covariance   Correlation_HID
	Altitude	T	H	W	MSL	INL	NSB	ST	SC	LC	LL	LW	SN	FC	AC	PC	PL	PW	PN	FPN	SH	FS	FSG	CS	PedL	FL	FW	FES	IFC	FrtW	NL	PT	SN/F	SdC	FSI	FP	FA	FWMH	MW	FHMW	FCH
Altitude	1	0.00744725	0.076436	0.0722996	0.0177373	0.060426	0.0926864	0.113186	0.187426	0.219306	0.0650443	0.0308522	0.0404897	0.0048289	0.0179455	0.229628	0.0248823	0.0168208	0.0061537	0.0370421	0.0513316	0.00336153	0.0644881	0.026249	0.0237828	0.10863	0.175924	0.00301577	0.0136384	0.0820463	0.0601525	0.0725187	0.091491	0.0425826	0.152222	0.110774	0.156334	0.147274	0.12412	0.116969	0.0898822
T	0.00744725	1	0.268422	0.10225	0.378962	0.271013	0.253487	0.262343	0.0793543	0.00527575	0.302253	0.279581	0.0931886	0.0312988	0.031227	0.0260657	0.0225196	0.0241411	0.101749	0.166973	0.10437	0.0364814	0.0128856	0.116176	0.0324777	0.154557	0.0614824	0.0871061	0.137495	0.119878	0.0948916	0.129947	0.0235646	0.0197428	0.147373	0.199291	0.206353	0.164407	0.159452	0.183687	0.182917
H	0.076436	0.268422	1	0.443959	0.452053	0.516811	0.146153	0.441669	0.358028	0.178822	0.377776	0.34768	0.165973	0.0914347	0.254574	0.284923	0.0951377	0.0692833	0.188101	0.0479715	0.106273	0.0746385	0.0115085	0.15092	0.226959	0.0707339	0.0207598	0.0307421	0.0864536	0.0274572	0.0972768	0.052115	0.142546	0.00971539	0.140041	0.120569	0.117246	0.0500341	0.0360615	0.141255	0.135316
W	0.0722996	0.10225	0.443959	1	0.208856	0.209059	0.0670733	0.283635	0.0769941	0.112464	0.0207638	0.0488014	0.0387702	0.167276	0.0504865	0.122609	0.136872	0.146822	0.0344535	0.0881463	0.0480127	0.120421	0.0769145	0.124755	0.27267	0.0620893	0.131883	0.0303252	0.0101266	0.0185781	0.19854	0.0168135	0.0759592	0.0143861	0.0849327	0.0230399	0.00528779	0.011044	0.0438039	0.0264208	0.00915307
MSL	0.0177373	0.378962	0.452053	0.208856	1	0.130069	0.492402	0.223513	0.105202	0.116566	0.0672551	0.0753719	0.01301	0.0423224	0.125625	0.00674384	0.107734	0.118947	0.0156606	0.0389568	0.147016	0.092765	0.0841568	0.0969272	0.112261	0.0910812	0.119813	0.0754276	0.20234	0.113915	0.0864035	0.0343769	0.00101127	0.0562348	0.0338578	0.0206102	0.070179	0.118692	0.036544	0.0390219	0.0110374
INL	0.060426	0.271013	0.516811	0.209059	0.130069	1	0.0817027	0.343753	0.342578	0.0747455	0.386274	0.294038	0.0583169	0.0470883	0.106994	0.234346	0.0273997	0.0176323	0.054481	0.111384	0.0658837	0.0100763	0.0691766	0.0843279	0.273623	0.208728	0.059995	0.111877	0.123199	0.143482	0.061148	0.0210736	0.0653105	0.0245195	0.257234	0.235066	0.196802	0.0668391	0.1207	0.211383	0.246074
NSB	0.0926864	0.253487	0.146153	0.0670733	0.492402	0.0817027	1	0.0802706	0.133281	0.00094447	0.062149	0.0865573	0.00117159	0.183777	0.0754154	0.0897544	0.118601	0.101617	0.0833623	0.23993	0.25382	0.142826	0.175079	0.16425	0.0533991	0.121187	0.212074	0.094502	0.0926435	0.14832	0.0235008	0.0127416	0.101203	0.214371	0.130879	0.0359894	0.0379472	0.103341	0.0927157	0.000412268	0.0149556
ST	0.113186	0.262343	0.441669	0.283635	0.223513	0.343753	0.0802706	1	0.0915389	0.208317	0.255174	0.185221	0.112928	0.0656945	0.138099	0.0528506	0.2921	0.30019	0.17956	0.0720627	0.0106744	0.349287	0.253601	0.02671	0.262971	0.264296	0.237637	0.0332433	0.0653951	0.259617	0.081514	0.21359	0.0205378	0.0336058	0.0196573	0.156087	0.16233	0.119883	0.111478	0.13537	0.152701
SC	0.187426	0.0793543	0.358028	0.0769941	0.105202	0.342578	0.133281	0.0915389	1	0.211183	0.206939	0.200029	0.0985642	0.157881	0.0280733	0.283908	0.0710814	0.0384758	0.0543225	0.0669172	0.176579	0.0943323	0.148253	0.191212	0.0240764	0.0886258	0.159047	0.0233317	0.0489814	0.0198226	0.0047591	0.0272007	0.0481085	0.00265699	0.335969	0.0366908	0.0270777	0.129758	0.109491	0.0882487	0.0578631
LC	0.219306	0.00527575	0.178822	0.112464	0.116566	0.0747455	0.00094447	0.208317	0.211183	1	0.0467856	0.123277	0.0259446	0.0712783	0.143286	0.0498157	0.0527228	0.00066092	0.0267542	0.024799	0.0892923	0.0594209	0.0781275	0.0493341	0.00346858	0.139349	0.185808	0.0653763	0.286568	0.147499	0.0251555	0.253943	0.0728848	0.095389	0.115001	0.100569	0.153015	0.20372	0.24148	0.00666103	0.0505143
LL	0.0650443	0.302253	0.377776	0.0207638	0.0672551	0.386274	0.062149	0.255174	0.206939	0.0467856	1	0.787778	0.0973157	0.00590445	0.116684	0.161673	0.0860219	0.038228	0.14135	0.0819189	0.118936	0.0860809	0.0424355	0.248684	0.278203	0.388521	0.210167	0.0583432	0.205684	0.31503	0.0811409	0.184907	0.126163	0.00710368	0.277643	0.417089	0.302887	0.00394357	0.122392	0.416573	0.424145
LW	0.0308522	0.279581	0.34768	0.0488014	0.0753719	0.294038	0.0865573	0.185221	0.200029	0.123277	0.787778	1	0.0241111	0.0184024	0.102253	0.213068	0.0733411	0.00221181	0.0846863	0.115053	0.0477522	0.0834914	0.0417181	0.26762	0.225995	0.323382	0.190661	0.00833902	0.136183	0.280107	0.0409259	0.217813	0.0928357	0.125723	0.216161	0.295407	0.192619	0.0355199	0.0227514	0.402745	0.308627
SN	0.0404897	0.0931886	0.165973	0.0387702	0.01301	0.0583169	0.00117159	0.112928	0.0985642	0.0259446	0.0973157	0.0241111	1	0.105551	0.0769494	0.0841116	0.28717	0.18893	0.799548	0.0311838	0.110324	0.243499	0.0524201	0.0952113	0.114864	0.0167649	0.10638	0.0100354	0.0444921	0.0571177	0.102367	0.0497012	0.108439	0.0134994	0.0861811	0.119993	0.148883	0.134617	0.162042	0.06567	0.0993352
FC	0.0048289	0.0312988	0.0914347	0.167276	0.0423224	0.0470883	0.183777	0.0656945	0.157881	0.0712783	0.00590445	0.0184024	0.105551	1	0.0245546	0.0903984	0.329959	0.278309	0.0762834	0.116662	0.0328838	0.214729	0.0894506	0.0716053	0.0781876	0.0490886	0.164414	0.0170417	0.0197078	0.0876322	0.0115606	0.0807313	0.0879268	0.0412833	0.070702	0.0434009	0.0200417	0.00908839	0.104205	0.0131094	0.0306791
AC	0.0179455	0.031227	0.254574	0.0504865	0.125625	0.106994	0.0754154	0.138099	0.0280733	0.143286	0.116684	0.102253	0.0769494	0.0245546	1	0.0654823	0.0652288	0.0279254	0.0415365	0.132224	0.0470911	0.126556	0.174783	0.0137525	0.0256461	0.148736	0.138964	0.0763129	0.0956433	0.174993	0.0392974	0.0126605	0.126094	0.0479208	0.0423306	0.0262654	0.0277691	0.0771302	0.0109781	0.06001	0.0218996
PC	0.229628	0.0260657	0.284923	0.122609	0.00674384	0.234346	0.0897544	0.0528506	0.283908	0.0498157	0.161673	0.213068	0.0841116	0.0903984	0.0654823	1	0.20238	0.129339	0.141142	0.151326	0.0891114	0.200355	0.31038	0.117154	0.163934	0.274109	0.355619	0.101631	0.0193839	0.260706	0.00660187	0.107542	0.286743	0.0175747	0.200306	0.139682	0.16806	0.0900507	0.114827	0.106987	0.127114
PL	0.0248823	0.0225196	0.0951377	0.136872	0.107734	0.0273997	0.118601	0.2921	0.0710814	0.0527228	0.0860219	0.0733411	0.28717	0.329959	0.0652288	0.20238	1	0.774781	0.396247	0.0916735	0.0309446	0.89038	0.646151	0.110096	0.448206	0.300495	0.35127	0.033838	0.115963	0.403074	0.101039	0.309041	0.160184	0.0647761	0.0680434	0.148968	0.175295	0.109685	0.0522644	0.157957	0.148547
PW	0.0168208	0.0241411	0.0692833	0.146822	0.118947	0.0176323	0.101617	0.30019	0.0384758	0.00066092	0.038228	0.00221181	0.18893	0.278309	0.0279254	0.129339	0.774781	1	0.245193	0.0373938	0.0638872	0.845496	0.613341	0.0933879	0.335806	0.242258	0.295587	0.0139002	0.0777598	0.320004	0.0775174	0.252539	0.131454	0.0741032	0.0644678	0.115691	0.159925	0.150932	0.0767204	0.111868	0.10313
PN	0.0061537	0.101749	0.188101	0.0344535	0.0156606	0.054481	0.0833623	0.17956	0.0543225	0.0267542	0.14135	0.0846863	0.799548	0.0762834	0.0415365	0.141142	0.396247	0.245193	1	0.0254791	0.125981	0.409117	0.215863	0.120427	0.211923	0.0392923	0.108222	0.0540332	0.0520376	0.140103	0.116247	0.169026	0.0908935	0.0433628	0.0333902	0.131283	0.159253	0.132389	0.136655	0.0887312	0.11955
FPN	0.0370421	0.166973	0.0479715	0.0881463	0.0389568	0.111384	0.23993	0.0720627	0.0669172	0.024799	0.0819189	0.115053	0.0311838	0.116662	0.132224	0.151326	0.0916735	0.0373938	0.0254791	1	0.0164505	0.070238	0.0938591	0.0597781	0.105232	0.105702	0.233287	0.0872063	0.151402	0.0958588	0.10479	0.0879029	0.0469409	0.0150804	0.283042	0.117648	0.145778	0.194649	0.366953	0.0284548	0.0612381
SH	0.0513316	0.10437	0.106273	0.0480127	0.147016	0.0658837	0.25382	0.0106744	0.176579	0.0892923	0.118936	0.0477522	0.110324	0.0328838	0.0470911	0.0891114	0.0309446	0.0638872	0.125981	0.0164505	1	0.00310007	0.0099666	0.00846757	0.124414	0.119862	0.183743	0.154752	0.164839	0.115411	0.131179	0.0228042	0.00709186	0.0354783	0.0288059	0.223477	0.181937	0.0261511	0.135067	0.215175	0.219136
FS	0.00336153	0.0364814	0.0746385	0.120421	0.092765	0.0100763	0.142826	0.349287	0.0943323	0.0594209	0.0860809	0.0834914	0.243499	0.214729	0.126556	0.200355	0.89038	0.845496	0.409117	0.070238	0.00310007	1	0.791614	0.106086	0.483777	0.357316	0.40336	0.022334	0.090447	0.480819	0.117933	0.356153	0.162819	0.0852573	0.0598491	0.182018	0.212006	0.160114	0.112905	0.175748	0.173256
FSG	0.0644881	0.0128856	0.0115085	0.0769145	0.0841568	0.0691766	0.175079	0.253601	0.148253	0.0781275	0.0424355	0.0417181	0.0524201	0.0894506	0.174783	0.31038	0.646151	0.613341	0.215863	0.0938591	0.0099666	0.791614	1	0.0339158	0.395498	0.25204	0.356433	8.95728e-06	0.122586	0.356332	0.0888619	0.284191	0.219569	0.0969015	0.132175	0.182782	0.252461	0.251782	0.164168	0.163508	0.169206
CS	0.026249	0.116176	0.15092	0.124755	0.0969272	0.0843279	0.16425	0.02671	0.191212	0.0493341	0.248684	0.26762	0.0952113	0.0716053	0.0137525	0.117154	0.110096	0.0933879	0.120427	0.0597781	0.00846757	0.106086	0.0339158	1	0.0956698	0.100111	0.154041	0.181324	0.0902771	0.0605911	0.0367639	0.0677724	0.158026	0.0282861	0.239814	0.103984	0.0160698	0.109056	0.0914699	0.156696	0.127808
PedL	0.0237828	0.0324777	0.226959	0.27267	0.112261	0.273623	0.0533991	0.262971	0.0240764	0.00346858	0.278203	0.225995	0.114864	0.0781876	0.0256461	0.163934	0.448206	0.335806	0.211923	0.105232	0.124414	0.483777	0.395498	0.0956698	1	0.430476	0.47283	0.0115608	0.214508	0.511049	0.134426	0.401906	0.251272	0.0500994	0.0223132	0.280874	0.26825	0.116069	0.0632478	0.342974	0.28751
FL	0.10863	0.154557	0.0707339	0.0620893	0.0910812	0.208728	0.121187	0.264296	0.0886258	0.139349	0.388521	0.323382	0.0167649	0.0490886	0.148736	0.274109	0.300495	0.242258	0.0392923	0.105702	0.119862	0.357316	0.25204	0.100111	0.430476	1	0.534031	0.244389	0.332532	0.792799	0.120176	0.417145	0.127604	0.0527098	0.433457	0.64413	0.420615	0.0300764	0.142533	0.653784	0.681094
FW	0.175924	0.0614824	0.0207598	0.131883	0.119813	0.059995	0.212074	0.237637	0.159047	0.185808	0.210167	0.190661	0.10638	0.164414	0.138964	0.355619	0.35127	0.295587	0.108222	0.233287	0.183743	0.40336	0.356433	0.154041	0.47283	0.534031	1	0.203646	0.433342	0.832843	0.177338	0.63858	0.477087	0.0383631	0.410097	0.358705	0.475771	0.422463	0.28466	0.362914	0.326628
FES	0.00301577	0.0871061	0.0307421	0.0303252	0.0754276	0.111877	0.094502	0.0332433	0.0233317	0.0653763	0.0583432	0.00833902	0.0100354	0.0170417	0.0763129	0.101631	0.033838	0.0139002	0.0540332	0.0872063	0.154752	0.022334	8.95728e-06	0.181324	0.0115608	0.244389	0.203646	1	0.0357461	0.0398324	0.265052	0.226601	0.146431	0.0428353	0.37873	0.262575	0.099451	0.177259	0.0117533	0.266968	0.309375
IFC	0.0136384	0.137495	0.0864536	0.0101266	0.20234	0.123199	0.0926435	0.0653951	0.0489814	0.286568	0.205684	0.136183	0.0444921	0.0197078	0.0956433	0.0193839	0.115963	0.0777598	0.0520376	0.151402	0.164839	0.090447	0.122586	0.0902771	0.214508	0.332532	0.433342	0.0357461	1	0.390232	0.135707	0.321994	0.0418927	0.106209	0.0746565	0.388226	0.378591	0.273148	0.239629	0.34579	0.380571
FrtW	0.0820463	0.119878	0.0274572	0.0185781	0.113915	0.143482	0.14832	0.259617	0.0198226	0.147499	0.31503	0.280107	0.0571177	0.0876322	0.174993	0.260706	0.403074	0.320004	0.140103	0.0958588	0.115411	0.480819	0.356332	0.0605911	0.511049	0.792799	0.832843	0.0398324	0.390232	1	0.0413855	0.655342	0.400705	0.0596647	0.00450006	0.507097	0.498273	0.284498	0.288469	0.493518	0.493818
NL	0.0601525	0.0948916	0.0972768	0.19854	0.0864035	0.061148	0.0235008	0.081514	0.0047591	0.0251555	0.0811409	0.0409259	0.102367	0.0115606	0.0392974	0.00660187	0.101039	0.0775174	0.116247	0.10479	0.131179	0.117933	0.0888619	0.0367639	0.134426	0.120176	0.177338	0.265052	0.135707	0.0413855	1	0.0844929	0.256346	0.0366919	0.239978	0.14074	0.0403678	0.086851	0.0415646	0.0778354	0.154741
PT	0.0725187	0.129947	0.052115	0.0168135	0.0343769	0.0210736	0.0127416	0.21359	0.0272007	0.253943	0.184907	0.217813	0.0497012	0.0807313	0.0126605	0.107542	0.309041	0.252539	0.169026	0.0879029	0.0228042	0.356153	0.284191	0.0677724	0.401906	0.417145	0.63858	0.226601	0.321994	0.655342	0.0844929	1	0.161911	0.0333944	0.166945	0.308911	0.408283	0.394051	0.243162	0.334844	0.275223
SN/F	0.091491	0.0235646	0.142546	0.0759592	0.00101127	0.0653105	0.101203	0.0205378	0.0481085	0.0728848	0.126163	0.0928357	0.108439	0.0879268	0.126094	0.286743	0.160184	0.131454	0.0908935	0.0469409	0.00709186	0.162819	0.219569	0.158026	0.251272	0.127604	0.477087	0.146431	0.0418927	0.400705	0.256346	0.161911	1	0.179957	0.313367	0.00210814	0.142597	0.200757	0.129464	0.0299291	0.0260694
SdC	0.0425826	0.0197428	0.00971539	0.0143861	0.0562348	0.0245195	0.214371	0.0336058	0.00265699	0.095389	0.00710368	0.125723	0.0134994	0.0412833	0.0479208	0.0175747	0.0647761	0.0741032	0.0433628	0.0150804	0.0354783	0.0852573	0.0969015	0.0282861	0.0500994	0.0527098	0.0383631	0.0428353	0.106209	0.0596647	0.0366919	0.0333944	0.179957	1	0.00195733	0.0838805	0.088666	0.0311449	0.0349388	0.114911	0.0969171
FSI	0.152222	0.147373	0.140041	0.0849327	0.0338578	0.257234	0.130879	0.0196573	0.335969	0.115001	0.277643	0.216161	0.0861811	0.070702	0.0423306	0.200306	0.0680434	0.0644678	0.0333902	0.283042	0.0288059	0.0598491	0.132175	0.239814	0.0223132	0.433457	0.410097	0.37873	0.0746565	0.00450006	0.239978	0.166945	0.313367	0.00195733	1	0.316345	0.00432946	0.384557	0.125503	0.341266	0.382018
FP	0.110774	0.199291	0.120569	0.0230399	0.0206102	0.235066	0.0359894	0.156087	0.0366908	0.100569	0.417089	0.295407	0.119993	0.0434009	0.0262654	0.139682	0.148968	0.115691	0.131283	0.117648	0.223477	0.182018	0.182782	0.103984	0.280874	0.64413	0.358705	0.262575	0.388226	0.507097	0.14074	0.308911	0.00210814	0.0838805	0.316345	1	0.892568	0.420821	0.632448	0.879942	0.98603
FA	0.156334	0.206353	0.117246	0.00528779	0.070179	0.196802	0.0379472	0.16233	0.0270777	0.153015	0.302887	0.192619	0.148883	0.0200417	0.0277691	0.16806	0.175295	0.159925	0.159253	0.145778	0.181937	0.212006	0.252461	0.0160698	0.26825	0.420615	0.475771	0.099451	0.378591	0.498273	0.0403678	0.408283	0.142597	0.088666	0.00432946	0.892568	1	0.740717	0.794014	0.734878	0.834274
FWMH	0.147274	0.164407	0.0500341	0.011044	0.118692	0.0668391	0.103341	0.119883	0.129758	0.20372	0.00394357	0.0355199	0.134617	0.00908839	0.0771302	0.0900507	0.109685	0.150932	0.132389	0.194649	0.0261511	0.160114	0.251782	0.109056	0.116069	0.0300764	0.422463	0.177259	0.273148	0.284498	0.086851	0.394051	0.200757	0.0311449	0.384557	0.420821	0.740717	1	0.77925	0.260507	0.322954
MW	0.12412	0.159452	0.0360615	0.0438039	0.036544	0.1207	0.0927157	0.111478	0.109491	0.24148	0.122392	0.0227514	0.162042	0.104205	0.0109781	0.114827	0.0522644	0.0767204	0.136655	0.366953	0.135067	0.112905	0.164168	0.0914699	0.0632478	0.142533	0.28466	0.0117533	0.239629	0.288469	0.0415646	0.243162	0.129464	0.0349388	0.125503	0.632448	0.794014	0.77925	1	0.289624	0.518997
FHMW	0.116969	0.183687	0.141255	0.0264208	0.0390219	0.211383	0.000412268	0.13537	0.0882487	0.00666103	0.416573	0.402745	0.06567	0.0131094	0.06001	0.106987	0.157957	0.111868	0.0887312	0.0284548	0.215175	0.175748	0.163508	0.156696	0.342974	0.653784	0.362914	0.266968	0.34579	0.493518	0.0778354	0.334844	0.0299291	0.114911	0.341266	0.879942	0.734878	0.260507	0.289624	1	0.910535
FCH	0.0898822	0.182917	0.135316	0.00915307	0.0110374	0.246074	0.0149556	0.152701	0.0578631	0.0505143	0.424145	0.308627	0.0993352	0.0306791	0.0218996	0.127114	0.148547	0.10313	0.11955	0.0612381	0.219136	0.173256	0.169206	0.127808	0.28751	0.681094	0.326628	0.309375	0.380571	0.493818	0.154741	0.275223	0.0260694	0.0969171	0.382018	0.98603	0.834274	0.322954	0.518997	0.910535	1

## Sheet: Covariance   Correlation_HID1
1150	1150		2	1150		67	1150		40	1150		23	1150		5	1150		12	1150		7.7	1150		1	1150		2	1150		7.4	1150		3.1	1150		5	1150		2	1150		1	1150		1	1150		8	1150
1850	1850		3	1850		106	1850		78	1850		58	1850		9	1850		25	1850		14.8	1850		3	1850		2	1850		7	1850		3.5	1850		6	1850		2	1850		1	1850		1	1850		9	1850
1800	1800		2	1800		94	1800		34	1800		25	1800		10	1800		15	1800		14.1	1800		3	1800		2	1800		100	1800		48	1800		5	1800		1	1800		5	1800		1	1800		10	1800
1810	1810		2	1810		100	1810		62	1810		25	1810		8.5	1810		12	1810		15.1	1810		2	1810		2	1810		105	1810		65	1810		5	1810		4	1810		5	1810		1	1810		9	1810
1841.62	1841.62		2	1841.62		106	1841.62		66	1841.62		28	1841.62		11.5	1841.62		12	1841.62		15.02	1841.62		3	1841.62		2	1841.62		95	1841.62		5	1841.62		6	1841.62		4	1841.62		5	1841.62		1	1841.62		8	1841.62
1841.62	1841.62		3	1841.62		120	1841.62		88	1841.62		37	1841.62		9	1841.62		19	1841.62		15.4	1841.62		2	1841.62		2	1841.62		110	1841.62		67	1841.62		6	1841.62		4	1841.62		3	1841.62		1	1841.62		7	1841.62
1841.62	1841.62		2	1841.62		112	1841.62		68	1841.62		34	1841.62		9.5	1841.62		19	1841.62		14.2	1841.62		3	1841.62		2	1841.62		110	1841.62		50	1841.62		6	1841.62		4	1841.62		2	1841.62		1	1841.62		8	1841.62
1841.62	1841.62		2	1841.62		123	1841.62		80	1841.62		34	1841.62		10.5	1841.62		14	1841.62		16.6	1841.62		3	1841.62		2	1841.62		120	1841.62		50	1841.62		6	1841.62		4	1841.62		5	1841.62		1	1841.62		9.5	1841.62
1841.62	1841.62		3	1841.62		140	1841.62		83	1841.62		38	1841.62		14.5	1841.62		9	1841.62		20.2	1841.62		3	1841.62		2	1841.62		120	1841.62		53	1841.62		6	1841.62		4	1841.62		2	1841.62		1	1841.62		10	1841.62
1841.62	1841.62		2	1841.62		109	1841.62		86	1841.62		26	1841.62		12	1841.62		9	1841.62		16.1	1841.62		3	1841.62		3	1841.62		110	1841.62		47	1841.62		6	1841.62		4	1841.62		3	1841.62		1	1841.62		8	1841.62
1841.62	1841.62		2	1841.62		50	1841.62		48	1841.62		27	1841.62		6	1841.62		14	1841.62		8.5	1841.62		3	1841.62		2	1841.62		85	1841.62		42	1841.62		0	1841.62		0	1841.62		0	1841.62		0	1841.62		0	1841.62
1841.62	1841.62		2	1841.62		97	1841.62		55	1841.62		44	1841.62		6	1841.62		14	1841.62		14.7	1841.62		3	1841.62		2	1841.62		110	1841.62		40	1841.62		6	1841.62		4	1841.62		2	1841.62		1	1841.62		10.5	1841.62
2060	2060		3	2060		81	2060		40	2060		45	2060		8	2060		22	2060		13.6	2060		2	2060		3	2060		100	2060		45	2060		6	2060		1	2060		2	2060		1	2060		9	2060
2060	2060		3	2060		82	2060		48	2060		42	2060		9	2060		12	2060		14.9	2060		3	2060		2	2060		110	2060		55	2060		6	2060		4	2060		2	2060		1	2060		10	2060
1841.62	1841.62		2	1841.62		83	1841.62		38	1841.62		29	1841.62		9	1841.62		13	1841.62		12.5	1841.62		2	1841.62		2	1841.62		100	1841.62		50	1841.62		6	1841.62		1	1841.62		2	1841.62		1	1841.62		9.5	1841.62
1841.62	1841.62		3	1841.62		82	1841.62		50	1841.62		29	1841.62		14.5	1841.62		11	1841.62		14.5	1841.62		3	1841.62		2	1841.62		115	1841.62		55	1841.62		6	1841.62		1	1841.62		2	1841.62		1	1841.62		5.5	1841.62
1841.62	1841.62		3	1841.62		132	1841.62		71	1841.62		25	1841.62		14	1841.62		15	1841.62		17	1841.62		3	1841.62		2	1841.62		110	1841.62		58	1841.62		6	1841.62		4	1841.62		5	1841.62		1	1841.62		10.5	1841.62
1820	1820		3	1820		133	1820		73	1820		38	1820		12	1820		15	1820		21.7	1820		3	1820		2	1820		90	1820		50	1820		6	1820		4	1820		5	1820		1	1820		8.5	1820
1820	1820		2	1820		120	1820		49	1820		21	1820		11	1820		11	1820		17.6	1820		1	1820		2	1820		130	1820		56	1820		6	1820		4	1820		2	1820		1	1820		11	1820
1820	1820		3	1820		117	1820		64	1820		50	1820		15.5	1820		22	1820		15	1820		2	1820		2	1820		110	1820		55	1820		5	1820		4	1820		2	1820		1	1820		8.8	1820
1820	1820		3	1820		99	1820		65	1820		42	1820		13	1820		19	1820		17.1	1820		3	1820		2	1820		80	1820		45	1820		5	1820		4	1820		3	1820		1	1820		10	1820
1860	1860		3	1860		101	1860		60	1860		49	1860		9	1860		15	1860		16.4	1860		3	1860		1	1860		150	1860		100	1860		5	1860		4	1860		5	1860		1	1860		9.5	1860
1860	1860		3	1860		87	1860		46	1860		41	1860		7	1860		14	1860		15.5	1860		3	1860		2	1860		85.6057	1860		42.0291	1860		7	1860		4	1860		1	1860		1	1860		9	1860
1860	1860		2	1860		92	1860		40	1860		25	1860		9.5	1860		13	1860		14.4	1860		2	1860		2	1860		115	1860		50	1860		7	1860		1	1860		3	1860		1	1860		10	1860
1860	1860		2	1860		80	1860		40	1860		38	1860		8	1860		19	1860		13.7	1860		3	1860		2	1860		120	1860		59	1860		6	1860		1	1860		3	1860		1	1860		8.1	1860
1890	1890		3	1890		120	1890		58	1890		58	1890		14	1890		26	1890		16.8	1890		2	1890		2	1890		130	1890		54	1890		6	1890		4	1890		5	1890		1	1890		8.5	1890
1940	1940		2	1940		121	1940		46	1940		34	1940		14	1940		16	1940		16.9	1940		2	1940		2	1940		116	1940		51	1940		6	1940		4	1940		5	1940		1	1940		5.5	1940
1940	1940		3	1940		111	1940		58	1940		36	1940		8.5	1940		15	1940		12.8	1940		3	1940		2	1940		108	1940		50	1940		6	1940		4	1940		2	1940		1	1940		6	1940
1930	1930		2	1930		114	1930		49	1930		43	1930		17	1930		25	1930		16.1	1930		1	1930		2	1930		75	1930		41	1930		6	1930		1	1930		2	1930		1	1930		5.1	1930
1940	1940		2	1940		74	1940		46	1940		22	1940		8	1940		15	1940		18.1	1940		4	1940		4	1940		67	1940		40	1940		6	1940		3	1940		3	1940		4	1940		5.5	1940
1841.62	1841.62		3	1841.62		122	1841.62		51	1841.62		45	1841.62		13	1841.62		17	1841.62		9.3	1841.62		1	1841.62		1	1841.62		130	1841.62		66	1841.62		4	1841.62		4	1841.62		5	1841.62		3	1841.62		8	1841.62
1841.62	1841.62		2	1841.62		114	1841.62		52	1841.62		32	1841.62		15	1841.62		12	1841.62		14.4	1841.62		2	1841.62		2	1841.62		110	1841.62		50	1841.62		6	1841.62		1	1841.62		3	1841.62		1	1841.62		8.6	1841.62
1200	1200		3	1200		126	1200		40	1200		45	1200		18.5	1200		21	1200		9.6	1200		1	1200		1	1200		140	1200		60	1200		6	1200		4	1200		2	1200		3	1200		7	1200
1200	1200		3	1200		150	1200		45	1200		36	1200		12	1200		16	1200		10.4	1200		1	1200		1	1200		100	1200		58	1200		6	1200		4	1200		2	1200		3	1200		6.8	1200
1310	1310		1	1310		163	1310		52	1310		46	1310		11	1310		18	1310		13.4	1310		1	1310		1	1310		110	1310		58	1310		6	1310		1	1310		3	1310		3	1310		6.5	1310
1841.62	1841.62		3	1841.62		150	1841.62		54	1841.62		77	1841.62		10.5	1841.62		21	1841.62		13	1841.62		3	1841.62		1	1841.62		114	1841.62		60	1841.62		6	1841.62		3	1841.62		5	1841.62		1	1841.62		10	1841.62
1841.62	1841.62		2	1841.62		113	1841.62		73	1841.62		33	1841.62		8	1841.62		21	1841.62		12.9	1841.62		3	1841.62		1	1841.62		90	1841.62		43	1841.62		6	1841.62		3	1841.62		5	1841.62		1	1841.62		6.8	1841.62
1841.62	1841.62		3	1841.62		113	1841.62		49	1841.62		50	1841.62		8	1841.62		17	1841.62		18.5	1841.62		2	1841.62		1	1841.62		70	1841.62		30	1841.62		6	1841.62		4	1841.62		4	1841.62		1	1841.62		8.9	1841.62
1841.62	1841.62		2	1841.62		90	1841.62		52	1841.62		25	1841.62		10	1841.62		18	1841.62		11.1	1841.62		2	1841.62		2	1841.62		90	1841.62		46	1841.62		6	1841.62		4	1841.62		2	1841.62		1	1841.62		9	1841.62
1955	1955		2	1955		92	1955		49	1955		54	1955		7	1955		22	1955		12.5	1955		3	1955		2	1955		80	1955		45	1955		6	1955		2	1955		2	1955		1	1955		8.5	1955
1961	1961		2	1961		112	1961		66	1961		70	1961		5.5	1961		17	1961		13.8	1961		2	1961		2	1961		65	1961		36	1961		5	1961		2	1961		2	1961		1	1961		8	1961
1858	1858		2	1858		115	1858		63	1858		56	1858		7	1858		16	1858		16.4	1858		3	1858		2	1858		70	1858		30	1858		5	1858		4	1858		3	1858		1	1858		8	1858
1899	1899		2	1899		102	1899		70	1899		38	1899		9	1899		19	1899		13.8	1899		3	1899		2	1899		70	1899		40	1899		6	1899		2	1899		3	1899		1	1899		9.9	1899
1978	1978		2	1978		117	1978		55	1978		35	1978		8.5	1978		17	1978		13.6	1978		3	1978		2	1978		60	1978		30	1978		6	1978		2	1978		3	1978		1	1978		9.2	1978
1956	1956		2	1956		84	1956		47	1956		38	1956		10.5	1956		15	1956		12.6	1956		2	1956		2	1956		71	1956		38	1956		6	1956		4	1956		2	1956		1	1956		9	1956
1954	1954		2	1954		83	1954		45	1954		44	1954		6	1954		22	1954		8.1	1954		3	1954		2	1954		81	1954		40	1954		6	1954		2	1954		5	1954		1	1954		8.1	1954
1872	1872		3	1872		110	1872		50	1872		38	1872		6	1872		16	1872		9.4	1872		3	1872		2	1872		66	1872		35	1872		6	1872		3	1872		5	1872		1	1872		6.8	1872
2008	2008		2	2008		104	2008		73	2008		50	2008		6	2008		22	2008		10.7	2008		3	2008		2	2008		70	2008		34	2008		5	2008		4	2008		2	2008		1	2008		7.9	2008
1964	1964		2	1964		83	1964		60	1964		28	1964		10.5	1964		16	1964		11.9	1964		3	1964		2	1964		80	1964		54	1964		6	1964		4	1964		2	1964		1	1964		9	1964
2010	2010		2	2010		100	2010		55	2010		40	2010		5	2010		16	2010		8.5	2010		3	2010		2	2010		80	2010		44	2010		6	2010		4	2010		2	2010		1	2010		9	2010
2010	2010		2	2010		94	2010		61	2010		30	2010		9	2010		16	2010		14	2010		3	2010		2	2010		80	2010		41	2010		6	2010		4	2010		2	2010		1	2010		9	2010
2050	2050		2	2050		90	2050		50	2050		34	2050		6	2050		11	2050		10.9	2050		3	2050		2	2050		85	2050		41	2050		6	2050		4	2050		5	2050		1	2050		8.1	2050
1974	1974		2	1974		108	1974		76	1974		29	1974		12	1974		12	1974		14.4	1974		3	1974		2	1974		100	1974		50	1974		5	1974		4	1974		3	1974		1	1974		10.5	1974
2045	2045		2	2045		67	2045		60	2045		19	2045		10	2045		8	2045		13.1	2045		3	2045		2	2045		100	2045		53	2045		6	2045		4	2045		2	2045		1	2045		10	2045
2364	2364		2	2364		103	2364		50	2364		45	2364		9	2364		17	2364		13.9	2364		3	2364		2	2364		110	2364		50	2364		5	2364		4	2364		2	2364		1	2364		10.5	2364
1720	1720		1	1720		120	1720		69	1720		42	1720		10	1720		19	1720		14	1720		1	1720		2	1720		73	1720		40	1720		5	1720		4	1720		3	1720		1	1720		8.5	1720
2570	2570		1	2570		78	2570		70	2570		28	2570		10	2570		17	2570		12.8	2570		3	2570		2	2570		40	2570		20	2570		6	2570		4	2570		2	2570		1	2570		7.8	2570
1450	1450		2	1450		107	1450		74	1450		39	1450		6.5	1450		7	1450		17.1	1450		3	1450		2	1450		80	1450		40	1450		6	1450		4	1450		2	1450		1	1450		9	1450
1950	1950		3	1950		130	1950		80	1950		56	1950		10.1	1950		9	1950		16.3	1950		2	1950		2	1950		100	1950		50	1950		6	1950		4	1950		2	1950		1	1950		8	1950
1900	1900		1	1900		70	1900		56	1900		20.6	1900		10.5	1900		7	1900		8.7	1900		3	1900		2	1900		70	1900		30	1900		6	1900		4	1900		2	1900		1	1900		10	1900
1870	1870		2	1870		121	1870		65	1870		20.8	1870		10.1	1870		6	1870		17.36	1870		3	1870		2	1870		100	1870		55	1870		7	1870		4	1870		2	1870		1	1870		9.2	1870
1880	1880		2	1880		110	1880		67	1880		30.1	1880		10.2	1880		6	1880		15.4	1880		2	1880		2	1880		100	1880		50	1880		5	1880		4	1880		2	1880		1	1880		10.3	1880
1900	1900		2	1900		110	1900		87	1900		14.7	1900		10.1	1900		4	1900		17	1900		2	1900		2	1900		100	1900		50	1900		6	1900		4	1900		2	1900		1	1900		10.1	1900
2150	2150		2	2150		87	2150		77	2150		20.8	2150		10.1	2150		9	2150		17.79	2150		2	2150		2	2150		70	2150		35	2150		6	2150		4	2150		2	2150		1	2150		10	2150
2150	2150		2	2150		93	2150		74	2150		40.5	2150		10	2150		8	2150		17	2150		3	2150		2	2150		100	2150		50	2150		5	2150		4	2150		2	2150		1	2150		9.2	2150
1841.62	1841.62		1	1841.62		91	1841.62		72	1841.62		30.5	1841.62		8.5	1841.62		9	1841.62		12.42	1841.62		3	1841.62		1	1841.62		80	1841.62		30	1841.62		7	1841.62		4	1841.62		2	1841.62		1	1841.62		10.1	1841.62
1550	1550		1	1550		75	1550		40	1550		29	1550		8	1550		10	1550		6.32	1550		3	1550		1	1550		35	1550		20	1550		6	1550		4	1550		5	1550		1	1550		7.8	1550
1850	1850		4	1850		48	1850		44	1850		25	1850		8	1850		30	1850		11.16	1850		2	1850		2	1850		110	1850		50	1850		6	1850		4	1850		2	1850		1	1850		7	1850
1830	1830		2	1830		110	1830		46	1830		34	1830		10	1830		12	1830		14	1830		2	1830		1	1830		65	1830		65	1830		6	1830		4	1830		2	1830		1	1830		9	1830
1940	1940		2	1940		86	1940		55	1940		40	1940		6.5	1940		8	1940		11.8	1940		2	1940		1	1940		65	1940		30	1940		5	1940		4	1940		2	1940		1	1940		8	1940
1840	1840		1	1840		84	1840		63	1840		31.5	1840		7	1840		12	1840		15.2	1840		3	1840		2	1840		60	1840		30	1840		5	1840		4	1840		3	1840		1	1840		7.5	1840
1000	1000		1	1000		60	1000		45	1000		24	1000		7	1000		8	1000		9.07	1000		3	1000		2	1000		55	1000		30	1000		5	1000		4	1000		3	1000		1	1000		10	1000
2041	2041		2	2041		93	2041		60	2041		27	2041		8	2041		11	2041		14	2041		2	2041		2	2041		90	2041		4.5	2041		6	2041		4	2041		4	2041		1	2041		8.2	2041
1977	1977		2	1977		54	1977		45	1977		20	1977		6	1977		12	1977		8	1977		3	1977		2	1977		60	1977		20	1977		5	1977		4	1977		1	1977		1	1977		10	1977
2062	2062		2	2062		70	2062		66	2062		14	2062		9	2062		16	2062		12.67	2062		3	2062		2	2062		50	2062		25	2062		5	2062		4	2062		2	2062		1	2062		7	2062
1860	1860		3	1860		110	1860		90	1860		43	1860		12	1860		8	1860		14.6	1860		3	1860		2	1860		60	1860		35	1860		6	1860		4	1860		3	1860		1	1860		9.2	1860
1822	1822		2	1822		90	1822		73	1822		42	1822		7.5	1822		15	1822		11.7	1822		3	1822		2	1822		72	1822		42	1822		6	1822		4	1822		1	1822		1	1822		9.3	1822
1857	1857		2	1857		100	1857		80	1857		43	1857		10.5	1857		18	1857		11.3	1857		3	1857		2	1857		56	1857		29	1857		5	1857		4	1857		1	1857		1	1857		9.5	1857
1890	1890		3	1890		110	1890		60	1890		47	1890		10	1890		7	1890		16	1890		3	1890		2	1890		72	1890		34	1890		6	1890		4	1890		2	1890		1	1890		8.5	1890
1833	1833		2	1833		75	1833		63	1833		43	1833		6	1833		19	1833		11.3	1833		3	1833		2	1833		70	1833		40	1833		6	1833		4	1833		5	1833		1	1833		9.5	1833
1833	1833		2	1833		78	1833		65	1833		45	1833		9	1833		17	1833		14	1833		3	1833		2	1833		90	1833		40	1833		5.62143	1833		3.47857	1833		2.73571	1833		1	1833		8.87964	1833
1917	1917		3	1917		105	1917		83	1917		42	1917		9.5	1917		15	1917		15	1917		3	1917		2	1917		60	1917		40	1917		6	1917		4	1917		5	1917		1	1917		9.5	1917
1911	1911		2	1911		125	1911		72	1911		40	1911		12	1911		14	1911		17.3	1911		3	1911		2	1911		60	1911		30	1911		5	1911		4	1911		5	1911		1	1911		8.2	1911
1805	1805		3	1805		110	1805		80	1805		55	1805		7.5	1805		15	1805		14.8	1805		3	1805		2	1805		100	1805		40	1805		6	1805		4	1805		2	1805		1	1805		9.5	1805
1757	1757		2	1757		93	1757		66	1757		30.3	1757		7.5	1757		13	1757		14.7	1757		3	1757		2	1757		80	1757		40	1757		6	1757		4	1757		2	1757		1	1757		8.9	1757
1640	1640		2	1640		60	1640		52	1640		25	1640		8	1640		13	1640		11.4	1640		3	1640		2	1640		45	1640		25	1640		5	1640		4	1640		2	1640		1	1640		7	1640
1650	1650		2	1650		60	1650		58	1650		30	1650		5	1650		15	1650		10.5	1650		3	1650		2	1650		90	1650		40	1650		6	1650		4	1650		2	1650		1	1650		8	1650
1700	1700		2	1700		63	1700		64	1700		25	1700		7	1700		10	1700		8.14	1700		3	1700		2	1700		50	1700		30	1700		5	1700		4	1700		1	1700		1	1700		7.9	1700
1440	1440		2	1440		107	1440		73	1440		58	1440		8.9	1440		17	1440		14.2	1440		3	1440		2	1440		90	1440		40	1440		5	1440		4	1440		1	1440		1	1440		7.9	1440
1520	1520		2	1520		74	1520		70	1520		28	1520		7	1520		14	1520		13	1520		3	1520		2	1520		50	1520		30	1520		5	1520		4	1520		5	1520		1	1520		8.1	1520
1953	1953		3	1953		132	1953		100	1953		52	1953		9	1953		19	1953		16.36	1953		3	1953		2	1953		130	1953		50	1953		6	1953		4	1953		2	1953		1	1953		7.9	1953
1657	1657		2	1657		75	1657		73	1657		29	1657		7.5	1657		14	1657		11.1	1657		2	1657		2	1657		90	1657		40	1657		6	1657		4	1657		3	1657		1	1657		8.7	1657
1868	1868		2	1868		85	1868		54	1868		28	1868		7.5	1868		14	1868		10.5	1868		3	1868		2	1868		75	1868		40	1868		5	1868		4	1868		3	1868		1	1868		9	1868
1877	1877		2	1877		123	1877		78	1877		37	1877		8	1877		14	1877		16.7	1877		3	1877		2	1877		110	1877		55	1877		6	1877		1	1877		2	1877		1	1877		10	1877
1882	1882		2	1882		110	1882		71	1882		28	1882		11	1882		14	1882		14.1	1882		2	1882		2	1882		130	1882		50	1882		5	1882		4	1882		2	1882		1	1882		9	1882
1655	1655		2	1655		114	1655		67	1655		18	1655		6	1655		12	1655		12.4	1655		2	1655		2	1655		80	1655		42	1655		6	1655		4	1655		2	1655		1	1655		7.4	1655
2780	2780		2	2780		106	2780		65	2780		37	2780		10	2780		14	2780		19.8	2780		2	2780		2	2780		100	2780		48	2780		5	2780		4	2780		2	2780		1	2780		9.8	2780
1841.62	1841.62		3	1841.62		130	1841.62		54	1841.62		48	1841.62		13.5	1841.62		13	1841.62		33	1841.62		1	1841.62		2	1841.62		104	1841.62		46	1841.62		5	1841.62		4	1841.62		4	1841.62		1	1841.62		9	1841.62
2190	2190		2	2190		70	2190		40	2190		33	2190		8.5	2190		17	2190		12	2190		1	2190		2	2190		95	2190		44	2190		6	2190		4	2190		2	2190		1	2190		10	2190
1841.62	1841.62		2	1841.62		115	1841.62		79	1841.62		44	1841.62		13.5	1841.62		16	1841.62		15.7	1841.62		2	1841.62		3	1841.62		80	1841.62		37	1841.62		5	1841.62		4	1841.62		2	1841.62		1	1841.62		9	1841.62
1715	1715		2	1715		102	1715		89	1715		44	1715		11	1715		14	1715		11.8	1715		3	1715		2	1715		77	1715		32	1715		5	1715		4	1715		5	1715		1	1715		8.5	1715
1715	1715		3	1715		134	1715		90	1715		36	1715		10.5	1715		16	1715		14.6	1715		3	1715		2	1715		108	1715		48	1715		6	1715		4	1715		2	1715		1	1715		9.5	1715
1841.62	1841.62		3	1841.62		129	1841.62		88	1841.62		46	1841.62		11.5	1841.62		16	1841.62		16	1841.62		3	1841.62		2	1841.62		73	1841.62		30	1841.62		6	1841.62		1	1841.62		2	1841.62		1	1841.62		9	1841.62
1841.62	1841.62		3	1841.62		112	1841.62		60	1841.62		38	1841.62		11.5	1841.62		13	1841.62		17	1841.62		3	1841.62		2	1841.62		97	1841.62		45	1841.62		6	1841.62		4	1841.62		2	1841.62		1	1841.62		10	1841.62
1841.62	1841.62		3	1841.62		106	1841.62		84	1841.62		48	1841.62		10	1841.62		15	1841.62		11.7	1841.62		1	1841.62		2	1841.62		60	1841.62		29	1841.62		5	1841.62		1	1841.62		3	1841.62		1	1841.62		8	1841.62
2160	2160		2	2160		100	2160		74	2160		32	2160		11	2160		15	2160		15.5	2160		3	2160		2	2160		68	2160		37	2160		6	2160		4	2160		2	2160		1	2160		8	2160
1841.62	1841.62		2	1841.62		110	1841.62		83	1841.62		56	1841.62		9.5	1841.62		19	1841.62		12.6	1841.62		1	1841.62		1	1841.62		70	1841.62		34	1841.62		6	1841.62		4	1841.62		3	1841.62		1	1841.62		8.3	1841.62
1550	1550		2	1550		105	1550		64	1550		30	1550		8	1550		12	1550		14.7	1550		3	1550		1	1550		60	1550		38	1550		6	1550		4	1550		3	1550		1	1550		9.5	1550
1550	1550		2	1550		100	1550		65	1550		28	1550		12	1550		13	1550		16.9	1550		3	1550		2	1550		110	1550		56	1550		5	1550		4	1550		2	1550		1	1550		13.5	1550
1550	1550		3	1550		120	1550		69	1550		56	1550		13	1550		13	1550		20.3	1550		2	1550		2	1550		83	1550		41	1550		6	1550		4	1550		2	1550		1	1550		13.1	1550
1550	1550		2	1550		86	1550		56	1550		22	1550		11	1550		13	1550		13.4	1550		2	1550		2	1550		80	1550		43	1550		5	1550		4	1550		2	1550		1	1550		10.1	1550
1550	1550		2	1550		116	1550		67	1550		47	1550		9	1550		13	1550		25.6	1550		2	1550		2	1550		70	1550		28	1550		5	1550		4	1550		2	1550		1	1550		10.15	1550
1560	1560		2	1560		74	1560		59	1560		23	1560		8.3	1560		11	1560		13.5	1560		3	1560		2	1560		80	1560		37	1560		6	1560		4	1560		2	1560		1	1560		11.5	1560
1841.62	1841.62		2	1841.62		90	1841.62		60	1841.62		42	1841.62		10	1841.62		20	1841.62		18.8	1841.62		2	1841.62		2	1841.62		85	1841.62		45	1841.62		5	1841.62		4	1841.62		2	1841.62		1	1841.62		11	1841.62
1841.62	1841.62		1	1841.62		53	1841.62		70	1841.62		23	1841.62		6	1841.62		11	1841.62		10.5	1841.62		3	1841.62		2	1841.62		53	1841.62		24	1841.62		5	1841.62		4	1841.62		5	1841.62		1	1841.62		6	1841.62
1841.62	1841.62		2	1841.62		105	1841.62		87	1841.62		41	1841.62		12	1841.62		21	1841.62		18.6	1841.62		3	1841.62		2	1841.62		72	1841.62		37	1841.62		6	1841.62		4	1841.62		2	1841.62		1	1841.62		13	1841.62
1841.62	1841.62		3	1841.62		118	1841.62		69	1841.62		61	1841.62		5	1841.62		19	1841.62		22.4	1841.62		2	1841.62		3	1841.62		110	1841.62		60	1841.62		6	1841.62		4	1841.62		3	1841.62		1	1841.62		13	1841.62
2460	2460		1	2460		114	2460		66	2460		47	2460		9	2460		19	2460		12.3	2460		3	2460		2	2460		83	2460		45	2460		6	2460		4	2460		3	2460		1	2460		8.7	2460
1950	1950		3	1950		118	1950		77	1950		43	1950		9	1950		18	1950		16.6	1950		3	1950		2	1950		75	1950		33	1950		6	1950		4	1950		2	1950		1	1950		10	1950
2100	2100		2	2100		91	2100		46	2100		43	2100		4	2100		19	2100		12	2100		3	2100		2	2100		70	2100		37	2100		5	2100		4	2100		2	2100		1	2100		10	2100
1950	1950		2	1950		90	1950		57	1950		34	1950		9	1950		17	1950		7.2	1950		3	1950		2	1950		83	1950		40	1950		5	1950		4	1950		2	1950		1	1950		9.9	1950
2050	2050		2	2050		96	2050		69	2050		34	2050		7	2050		16	2050		12.6	2050		3	2050		2	2050		80	2050		40	2050		6	2050		3	2050		5	2050		1	2050		8.9	2050
1750	1750		1	1750		112	1750		78	1750		39	1750		8	1750		16	1750		11.2	1750		3	1750		2	1750		80	1750		36	1750		6	1750		4	1750		2	1750		1	1750		12	1750
1700	1700		3	1700		117	1700		70	1700		35	1700		7	1700		16	1700		13.9	1700		2	1700		2	1700		85	1700		44	1700		6	1700		4	1700		2	1700		1	1700		10.2	1700
1841.62	1841.62		2	1841.62		85	1841.62		56	1841.62		31	1841.62		9	1841.62		11	1841.62		12.5	1841.62		3	1841.62		2	1841.62		80	1841.62		40	1841.62		5	1841.62		4	1841.62		2	1841.62		1	1841.62		10.6	1841.62
1780	1780		1	1780		66	1780		50	1780		20	1780		6.5	1780		11	1780		11.6	1780		2	1780		2	1780		80	1780		48	1780		5	1780		4	1780		2	1780		1	1780		7.5	1780
1660	1660		1	1660		80	1660		50	1660		28	1660		8	1660		17	1660		12.5	1660		3	1660		2	1660		77	1660		40	1660		5	1660		4	1660		2	1660		1	1660		9.1	1660
1310	1310		2	1310		134	1310		78	1310		59	1310		13	1310		17	1310		15.5	1310		2	1310		2	1310		84	1310		38	1310		6	1310		4	1310		5	1310		1	1310		8	1310
1841.62	1841.62		3	1841.62		116	1841.62		66	1841.62		97	1841.62		11	1841.62		22	1841.62		16.3	1841.62		3	1841.62		2	1841.62		67	1841.62		34	1841.62		5	1841.62		4	1841.62		5	1841.62		1	1841.62		10	1841.62
1900	1900		2	1900		133	1900		73	1900		35	1900		9	1900		16	1900		18	1900		3	1900		2	1900		76	1900		37	1900		6	1900		1	1900		5	1900		1	1900		6	1900
1841.62	1841.62		2	1841.62		90	1841.62		57	1841.62		47	1841.62		10	1841.62		16	1841.62		19.7	1841.62		3	1841.62		2	1841.62		64	1841.62		28	1841.62		6	1841.62		4	1841.62		2	1841.62		1	1841.62		10.5	1841.62
1841.62	1841.62		1	1841.62		105	1841.62		70	1841.62		37	1841.62		7.5	1841.62		13	1841.62		9.7	1841.62		3	1841.62		2	1841.62		80	1841.62		40	1841.62		6	1841.62		4	1841.62		2	1841.62		1	1841.62		10	1841.62
1841.62	1841.62		2	1841.62		116	1841.62		56	1841.62		38	1841.62		5	1841.62		16	1841.62		13.6	1841.62		2	1841.62		2	1841.62		85	1841.62		50	1841.62		5	1841.62		4	1841.62		5	1841.62		1	1841.62		10	1841.62
1841.62	1841.62		1	1841.62		74	1841.62		40	1841.62		28	1841.62		6	1841.62		12	1841.62		15.7	1841.62		3	1841.62		2	1841.62		90	1841.62		30	1841.62		6	1841.62		4	1841.62		2	1841.62		1	1841.62		10.4	1841.62
1841.62	1841.62		3	1841.62		106	1841.62		57	1841.62		47	1841.62		7	1841.62		16	1841.62		15.8	1841.62		2	1841.62		2	1841.62		83	1841.62		50	1841.62		5	1841.62		4	1841.62		2	1841.62		1	1841.62		10	1841.62
1841.62	1841.62		1	1841.62		70	1841.62		55	1841.62		40	1841.62		5	1841.62		19	1841.62		11.46	1841.62		3	1841.62		2	1841.62		80	1841.62		42	1841.62		6	1841.62		4	1841.62		2	1841.62		1	1841.62		7.5	1841.62
1841.62	1841.62		2	1841.62		125	1841.62		67	1841.62		40	1841.62		12	1841.62		19	1841.62		17.8	1841.62		2	1841.62		2	1841.62		100	1841.62		45	1841.62		5	1841.62		4	1841.62		2	1841.62		1	1841.62		10.9	1841.62
1841.62	1841.62		1	1841.62		175	1841.62		90	1841.62		31	1841.62		13	1841.62		11	1841.62		23.3	1841.62		1	1841.62		2	1841.62		100	1841.62		54	1841.62		5	1841.62		2	1841.62		6	1841.62		2	1841.62		8.9	1841.62
1841.62	1841.62		2	1841.62		150	1841.62		73	1841.62		49	1841.62		14	1841.62		21	1841.62		7.5	1841.62		1	1841.62		2	1841.62		100	1841.62		50	1841.62		5.62143	1841.62		3.47857	1841.62		2.73571	1841.62		1.0922	1841.62		8.87964	1841.62
1841.62	1841.62		2	1841.62		140	1841.62		76	1841.62		34	1841.62		11	1841.62		17	1841.62		9.04	1841.62		1	1841.62		2	1841.62		90	1841.62		53	1841.62		5	1841.62		1	1841.62		1	1841.62		3	1841.62		5.8	1841.62
1909	1909		1	1909		98	1909		49	1909		27	1909		6	1909		15	1909		14.9	1909		3	1909		2	1909		63	1909		34	1909		6	1909		1	1909		2	1909		1	1909		9.1	1909
1841.62	1841.62		2	1841.62		132	1841.62		83	1841.62		59	1841.62		13	1841.62		18	1841.62		16.5	1841.62		1	1841.62		2	1841.62		90	1841.62		43	1841.62		5	1841.62		1	1841.62		2	1841.62		1	1841.62		9.4	1841.62

## Sheet: Covariance   Correlation_HID2
1.6171	2		2.3622	2		2.7724	2		1150	67		2	67		67	67		40	67		23	67		5	67		12	67		7.7	67		1	67		2	67		7.4	67		3.1	67		5	67		2	67
4.6905	3		3.4544	3		6.1429	3		1850	106		3	106		106	106		78	106		58	106		9	106		25	106		14.8	106		3	106		2	106		7	106		3.5	106		6	106		2	106
2.4299	2		4.7583	2		6.0721	2		1800	94		2	94		94	94		34	94		25	94		10	94		15	94		14.1	94		3	94		2	94		100	94		48	94		5	94		1	94
2.3283	2		7.4676	2		7.7721	2		1810	100		2	100		100	100		62	100		25	100		8.5	100		12	100		15.1	100		2	100		2	100		105	100		65	100		5	100		4	100
3.7253	2		3.7169	2		8.7252	2		1841.62	106		2	106		106	106		66	106		28	106		11.5	106		12	106		15.02	106		3	106		2	106		95	106		5	106		6	106		4	106
1.2107	3		5.6727	3		6.0556	3		1841.62	120		3	120		120	120		88	120		37	120		9	120		19	120		15.4	120		2	120		2	120		110	120		67	120		6	120		4	120
1.8965	2		5.1731	2		5.6053	2		1841.62	112		2	112		112	112		68	112		34	112		9.5	112		19	112		14.2	112		3	112		2	112		110	112		50	112		6	112		4	112
1.5917	2		4.8599	2		5.1877	2		1841.62	123		2	123		123	123		80	123		34	123		10.5	123		14	123		16.6	123		3	123		2	123		120	123		50	123		6	123		4	123
1.5071	3		7.3914	3		7.477	3		1841.62	140		3	140		140	140		83	140		38	140		14.5	140		9	140		20.2	140		3	140		2	140		120	140		53	140		6	140		4	140
2.4045	2		5.4356	2		6.4773	2		1841.62	109		2	109		109	109		86	109		26	109		12	109		9	109		16.1	109		3	109		3	109		110	109		47	109		6	109		4	109
1.5155	2		4.7837	2		4.9992	2		1841.62	50		2	50		50	50		48	50		27	50		6	50		14	50		8.5	50		3	50		2	50		85	50		42	50		0	50		0	50
1.7272	2		6.0367	2		6.2458	2		1841.62	97		2	97		97	97		55	97		44	97		6	97		14	97		14.7	97		3	97		2	97		110	97		40	97		6	97		4	97
4.318	3		6.35	3		8.1311	3		2060	81		3	81		81	81		40	81		45	81		8	81		22	81		13.6	81		2	81		3	81		100	81		45	81		6	81		1	81
2.3453	3		6.7903	3		7.0425	3		2060	82		3	82		82	82		48	82		42	82		9	82		12	82		14.9	82		3	82		2	82		110	82		55	82		6	82		4	82
2.0235	2		6.7818	2		6.8894	2		1841.62	83		2	83		83	83		38	83		29	83		9	83		13	83		12.5	83		2	83		2	83		100	83		50	83		6	83		1	83
1.7611	3		6.6294	3		6.7709	3		1841.62	82		3	82		82	82		50	82		29	82		14.5	82		11	82		14.5	82		3	82		2	82		115	82		55	82		6	82		1	82
2.2098	3		7.6793	3		8.1442	3		1841.62	132		3	132		132	132		71	132		25	132		14	132		15	132		17	132		3	132		2	132		110	132		58	132		6	132		4	132
1.8034	3		6.2992	3		6.5622	3		1820	133		3	133		133	133		73	133		38	133		12	133		15	133		21.7	133		3	133		2	133		90	133		50	133		6	133		4	133
2.3283	2		5.6557	2		7.0861	2		1820	120		2	120		120	120		49	120		21	120		11	120		11	120		17.6	120		1	120		2	120		130	120		56	120		6	120		4	120
1.6849	3		5.588	3		5.7577	3		1820	117		3	117		117	117		64	117		50	117		15.5	117		22	117		15	117		2	117		2	117		110	117		55	117		5	117		4	117
2.1675	3		5.7743	3		7.2036	3		1820	99		3	99		99	99		65	99		42	99		13	99		19	99		17.1	99		3	99		2	99		80	99		45	99		5	99		4	99
1.7695	3		5.4441	3		6.1807	3		1860	101		3	101		101	101		60	101		49	101		9	101		15	101		16.4	101		3	101		1	101		150	101		100	101		5	101		4	101
1.74799	3		4.93706	3		5.41059	3		1860	87		3	87		87	87		46	87		41	87		7	87		14	87		15.5	87		3	87		2	87		85.6057	87		42.0291	87		7	87		4	87
1.5494	2		6.1891	2		7.4186	2		1860	92		2	92		92	92		40	92		25	92		9.5	92		13	92		14.4	92		2	92		2	92		115	92		50	92		7	92		1	92
1.6764	2		6.0113	2		7.6321	2		1860	80		2	80		80	80		40	80		38	80		8	80		19	80		13.7	80		3	80		2	80		120	80		59	80		6	80		1	80
2.2267	3		6.1129	3		6.8973	3		1890	120		3	120		120	120		58	120		58	120		14	120		26	120		16.8	120		2	120		2	120		130	120		54	120		6	120		4	120
2.9295	2		5.5965	2		7.786	2		1940	121		2	121		121	121		46	121		34	121		14	121		16	121		16.9	121		2	121		2	121		116	121		51	121		6	121		4	121
2.2098	3		4.3011	3		4.3756	3		1940	111		3	111		111	111		58	111		36	111		8.5	111		15	111		12.8	111		3	111		2	111		108	111		50	111		6	111		4	111
2.0913	2		4.0386	2		4.2351	2		1930	114		2	114		114	114		49	114		43	114		17	114		25	114		16.1	114		1	114		2	114		75	114		41	114		6	114		1	114
2.1844	2		2.6924	2		2.793	2		1940	74		2	74		74	74		46	74		22	74		8	74		15	74		18.1	74		4	74		4	74		67	74		40	74		6	74		3	74
1.1091	3		4.7921	3		5.0486	3		1841.62	122		3	122		122	122		51	122		45	122		13	122		17	122		9.3	122		1	122		1	122		130	122		66	122		4	122		4	122
2.4553	2		6.8749	2		8.6533	2		1841.62	114		2	114		114	114		52	114		32	114		15	114		12	114		14.4	114		2	114		2	114		110	114		50	114		6	114		1	114
1.3377	3		4.9784	3		5.1319	3		1200	126		3	126		126	126		40	126		45	126		18.5	126		21	126		9.6	126		1	126		1	126		140	126		60	126		6	126		4	126
1.2277	3		5.5033	3		5.6424	3		1200	150		3	150		150	150		45	150		36	150		12	150		16	150		10.4	150		1	150		1	150		100	150		58	150		6	150		4	150
1.4986	1		3.8608	1		4.5571	1		1310	163		1	163		163	163		52	163		46	163		11	163		18	163		13.4	163		1	163		1	163		110	163		58	163		6	163		1	163
1.9219	3		3.6237	3		3.8064	3		1841.62	150		3	150		150	150		54	150		77	150		10.5	150		21	150		13	150		3	150		1	150		114	150		60	150		6	150		3	150
1.9558	2		6.0283	2		6.418	2		1841.62	113		2	113		113	113		73	113		33	113		8	113		21	113		12.9	113		3	113		1	113		90	113		43	113		6	113		3	113
1.8373	3		6.7225	3		6.9717	3		1841.62	113		3	113		113	113		49	113		50	113		8	113		17	113		18.5	113		2	113		1	113		70	113		30	113		6	113		4	113
1.9643	2		6.0198	2		6.8546	2		1841.62	90		2	90		90	90		52	90		25	90		10	90		18	90		11.1	90		2	90		2	90		90	90		46	90		6	90		4	90
2.3114	2		5.2747	2		5.4171	2		1955	92		2	92		92	92		49	92		54	92		7	92		22	92		12.5	92		3	92		2	92		80	92		45	92		6	92		2	92
1.7272	2		7.6031	2		7.7751	2		1961	112		2	112		112	112		66	112		70	112		5.5	112		17	112		13.8	112		2	112		2	112		65	112		36	112		5	112		2	112
1.9219	2		5.9944	2		6.0909	2		1858	115		2	115		115	115		63	115		56	115		7	115		16	115		16.4	115		3	115		2	115		70	115		30	115		5	115		4	115
1.8542	2		6.1553	2		6.2229	2		1899	102		2	102		102	102		70	102		38	102		9	102		19	102		13.8	102		3	102		2	102		70	102		40	102		6	102		2	102
1.0922	2		2.1336	2		2.4044	2		1978	117		2	117		117	117		55	117		35	117		8.5	117		17	117		13.6	117		3	117		2	117		60	117		30	117		6	117		2	117
0.9313	2		3.1157	2		3.3501	2		1956	84		2	84		84	84		47	84		38	84		10.5	84		15	84		12.6	84		2	84		2	84		71	84		38	84		6	84		4	84
1.9727	2		5.2917	2		5.8176	2		1954	83		2	83		83	83		45	83		44	83		6	83		22	83		8.1	83		3	83		2	83		81	83		40	83		6	83		2	83
1.3208	3		3.1919	3		3.4004	3		1872	110		3	110		110	110		50	110		38	110		6	110		16	110		9.4	110		3	110		2	110		66	110		35	110		6	110		3	110
1.4055	2		4.9445	2		5.1861	2		2008	104		2	104		104	104		73	104		50	104		6	104		22	104		10.7	104		3	104		2	104		70	104		34	104		5	104		4	104
1.524	2		5.0715	2		5.1731	2		1964	83		2	83		83	83		60	83		28	83		10.5	83		16	83		11.9	83		3	83		2	83		80	83		54	83		6	83		4	83
2.4215	2		4.9107	2		5.0617	2		2010	100		2	100		100	100		55	100		40	100		5	100		16	100		8.5	100		3	100		2	100		80	100		44	100		6	100		4	100
1.8373	2		5.3509	2		5.494	2		2010	94		2	94		94	94		61	94		30	94		9	94		16	94		14	94		3	94		2	94		80	94		41	94		6	94		4	94
1.7611	2		4.6482	2		4.8556	2		2050	90		2	90		90	90		50	90		34	90		6	90		11	90		10.9	90		3	90		2	90		85	90		41	90		6	90		4	90
1.8542	2		5.7573	2		5.8222	2		1974	108		2	108		108	108		76	108		29	108		12	108		12	108		14.4	108		3	108		2	108		100	108		50	108		5	108		4	108
1.9219	2		8.1365	2		8.5284	2		2045	67		2	67		67	67		60	67		19	67		10	67		8	67		13.1	67		3	67		2	67		100	67		53	67		6	67		4	67
1.9473	2		6.4685	2		7.3738	2		2364	103		2	103		103	103		50	103		45	103		9	103		17	103		13.9	103		3	103		2	103		110	103		50	103		5	103		4	103
1.143	1		7.493	1		7.7371	1		1720	120		1	120		120	120		69	120		42	120		10	120		19	120		14	120		1	120		2	120		73	120		40	120		5	120		4	120
1.6002	1		4.5889	1		4.8365	1		2570	78		1	78		78	78		70	78		28	78		10	78		17	78		12.8	78		3	78		2	78		40	78		20	78		6	78		4	78
2.3453	2		5.3086	2		5.9776	2		1450	107		2	107		107	107		74	107		39	107		6.5	107		7	107		17.1	107		3	107		2	107		80	107		40	107		6	107		4	107
1.6933	3		5.2832	3		5.5835	3		1950	130		3	130		130	130		80	130		56	130		10.1	130		9	130		16.3	130		2	130		2	130		100	130		50	130		6	130		4	130
1.3885	1		4.6059	1		4.8564	1		1900	70		1	70		70	70		56	70		20.6	70		10.5	70		7	70		8.7	70		3	70		2	70		70	70		30	70		6	70		4	70
2.5569	2		4.7413	2		5.8279	2		1870	121		2	121		121	121		65	121		20.8	121		10.1	121		6	121		17.36	121		3	121		2	121		100	121		55	121		7	121		4	121
2.3114	2		5.5033	2		6.5608	2		1880	110		2	110		110	110		67	110		30.1	110		10.2	110		6	110		15.4	110		2	110		2	110		100	110		50	110		5	110		4	110
1.8881	2		6.5193	2		6.8111	2		1900	110		2	110		110	110		87	110		14.7	110		10.1	110		4	110		17	110		2	110		2	110		100	110		50	110		6	110		4	110
1.6849	2		3.7423	2		3.8398	2		2150	87		2	87		87	87		77	87		20.8	87		10.1	87		9	87		17.79	87		2	87		2	87		70	87		35	87		6	87		4	87
2.0151	2		3.8269	2		4.3085	2		2150	93		2	93		93	93		74	93		40.5	93		10	93		8	93		17	93		3	93		2	93		100	93		50	93		5	93		4	93
1.9219	1		7.2475	1		7.3587	1		1841.62	91		1	91		91	91		72	91		30.5	91		8.5	91		9	91		12.42	91		3	91		1	91		80	91		30	91		7	91		4	91
1.3885	1		4.0471	1		4.1112	1		1550	75		1	75		75	75		40	75		29	75		8	75		10	75		6.32	75		3	75		1	75		35	75		20	75		6	75		4	75
1.5663	4		6.3754	4		7.5426	4		1850	48		4	48		48	48		44	48		25	48		8	48		30	48		11.16	48		2	48		2	48		110	48		50	48		6	48		4	48
1.6764	2		5.6981	2		5.8955	2		1830	110		2	110		110	110		46	110		34	110		10	110		12	110		14	110		2	110		1	110		65	110		65	110		6	110		4	110
1.6933	2		4.2164	2		4.5248	2		1940	86		2	86		86	86		55	86		40	86		6.5	86		8	86		11.8	86		2	86		1	86		65	86		30	86		5	86		4	86
1.8034	1		3.8862	1		5.0922	1		1840	84		1	84		84	84		63	84		31.5	84		7	84		12	84		15.2	84		3	84		2	84		60	84		30	84		5	84		4	84
1.6679	1		4.7921	1		5.1561	1		1000	60		1	60		60	60		45	60		24	60		7	60		8	60		9.07	60		3	60		2	60		55	60		30	60		5	60		4	60
1.8288	2		3.8523	2		4.2012	2		2041	93		2	93		93	93		60	93		27	93		8	93		11	93		14	93		2	93		2	93		90	93		4.5	93		6	93		4	93
1.5325	2		4.0555	2		4.1787	2		1977	54		2	54		54	54		45	54		20	54		6	54		12	54		8	54		3	54		2	54		60	54		20	54		5	54		4	54
1.3208	2		4.0809	2		4.2445	2		2062	70		2	70		70	70		66	70		14	70		9	70		16	70		12.67	70		3	70		2	70		50	70		25	70		5	70		4	70
1.3885	3		4.1571	3		4.251	3		1860	110		3	110		110	110		90	110		43	110		12	110		8	110		14.6	110		3	110		2	110		60	110		35	110		6	110		4	110
1.6679	2		4.8768	2		5.0597	2		1822	90		2	90		90	90		73	90		42	90		7.5	90		15	90		11.7	90		3	90		2	90		72	90		42	90		6	90		4	90
1.3716	2		4.0132	2		4.205	2		1857	100		2	100		100	100		80	100		43	100		10.5	100		18	100		11.3	100		3	100		2	100		56	100		29	100		5	100		4	100
1.9304	3		6.1637	3		7.7978	3		1890	110		3	110		110	110		60	110		47	110		10	110		7	110		16	110		3	110		2	110		72	110		34	110		6	110		4	110
1.5833	2		2.9887	2		3.3762	2		1833	75		2	75		75	75		63	75		43	75		6	75		19	75		11.3	75		3	75		2	75		70	75		40	75		6	75		4	75
1.27	2		4.2164	2		4.2955	2		1833	78		2	78		78	78		65	78		45	78		9	78		17	78		14	78		3	78		2	78		90	78		40	78		5.62143	78		3.47857	78
1.4647	3		3.8862	3		4.254	3		1917	105		3	105		105	105		83	105		42	105		9.5	105		15	105		15	105		3	105		2	105		60	105		40	105		6	105		4	105
1.74799	2		4.93706	2		5.41059	2		1911	125		2	125		125	125		72	125		40	125		12	125		14	125		17.3	125		3	125		2	125		60	125		30	125		5	125		4	125
1.2531	3		3.81	3		4.0708	3		1805	110		3	110		110	110		80	110		55	110		7.5	110		15	110		14.8	110		3	110		2	110		100	110		40	110		6	110		4	110
1.8881	2		5.4695	2		6.2534	2		1757	93		2	93		93	93		66	93		30.3	93		7.5	93		13	93		14.7	93		3	93		2	93		80	93		40	93		6	93		4	93
1.4563	2		4.064	2		4.2144	2		1640	60		2	60		60	60		52	60		25	60		8	60		13	60		11.4	60		3	60		2	60		45	60		25	60		5	60		4	60
1.4309	2		4.5635	2		4.7165	2		1650	60		2	60		60	60		58	60		30	60		5	60		15	60		10.5	60		3	60		2	60		90	60		40	60		6	60		4	60
1.5155	2		6.3415	2		6.5099	2		1700	63		2	63		63	63		64	63		25	63		7	63		10	63		8.14	63		3	63		2	63		50	63		30	63		5	63		4	63
1.7949	2		6.1214	2		7.057	2		1440	107		2	107		107	107		73	107		58	107		8.9	107		17	107		14.2	107		3	107		2	107		90	107		40	107		5	107		4	107
1.0753	2		3.4544	2		3.5619	2		1520	74		2	74		74	74		70	74		28	74		7	74		14	74		13	74		3	74		2	74		50	74		30	74		5	74		4	74
2.3453	3		5.4271	3		6.3319	3		1953	132		3	132		132	132		100	132		52	132		9	132		19	132		16.36	132		3	132		2	132		130	132		50	132		6	132		4	132
1.9727	2		6.4855	2		6.6786	2		1657	75		2	75		75	75		73	75		29	75		7.5	75		14	75		11.1	75		2	75		2	75		90	75		40	75		6	75		4	75
1.8457	2		4.1063	2		4.3256	2		1868	85		2	85		85	85		54	85		28	85		7.5	85		14	85		10.5	85		3	85		2	85		75	85		40	85		5	85		4	85
1.74799	2		4.93706	2		5.41059	2		1877	123		2	123		123	123		78	123		37	123		8	123		14	123		16.7	123		3	123		2	123		110	123		55	123		6	123		1	123
1.5325	2		5.1477	2		5.4626	2		1882	110		2	110		110	110		71	110		28	110		11	110		14	110		14.1	110		2	110		2	110		130	110		50	110		5	110		4	110
0.8721	2		4.2503	2		4.3956	2		1655	114		2	114		114	114		67	114		18	114		6	114		12	114		12.4	114		2	114		2	114		80	114		42	114		6	114		4	114
1.3716	2		6.4177	2		6.5966	2		2780	106		2	106		106	106		65	106		37	106		10	106		14	106		19.8	106		2	106		2	106		100	106		48	106		5	106		4	106
1.3123	3		2.9718	3		3.0693	3		1841.62	130		3	130		130	130		54	130		48	130		13.5	130		13	130		33	130		1	130		2	130		104	130		46	130		5	130		4	130
2.0913	2		5.8674	2		5.9951	2		2190	70		2	70		70	70		40	70		33	70		8.5	70		17	70		12	70		1	70		2	70		95	70		44	70		6	70		4	70
2.7009	2		5.8843	2		6.2293	2		1841.62	115		2	115		115	115		79	115		44	115		13.5	115		16	115		15.7	115		2	115		3	115		80	115		37	115		5	115		4	115
1.6425	2		2.9549	2		3.1138	2		1715	102		2	102		102	102		89	102		44	102		11	102		14	102		11.8	102		3	102		2	102		77	102		32	102		5	102		4	102
2.032	3		4.0386	3		4.226	3		1715	134		3	134		134	134		90	134		36	134		10.5	134		16	134		14.6	134		3	134		2	134		108	134		48	134		6	134		4	134
1.4817	3		5.7319	3		6.4278	3		1841.62	129		3	129		129	129		88	129		46	129		11.5	129		16	129		16	129		3	129		2	129		73	129		30	129		6	129		1	129
1.5325	3		5.9521	3		5.9492	3		1841.62	112		3	112		112	112		60	112		38	112		11.5	112		13	112		17	112		3	112		2	112		97	112		45	112		6	112		4	112
0.8382	3		3.4121	3		3.7133	3		1841.62	106		3	106		106	106		84	106		48	106		10	106		15	106		11.7	106		1	106		2	106		60	106		29	106		5	106		1	106
1.1176	2		3.3951	2		3.5081	2		2160	100		2	100		100	100		74	100		32	100		11	100		15	100		15.5	100		3	100		2	100		68	100		37	100		6	100		4	100
1.6002	2		3.8947	2		4.0772	2		1841.62	110		2	110		110	110		83	110		56	110		9.5	110		19	110		12.6	110		1	110		1	110		70	110		34	110		6	110		4	110
1.2615	2		1.8965	2		2.0175	2		1550	105		2	105		105	105		64	105		30	105		8	105		12	105		14.7	105		3	105		1	105		60	105		38	105		6	105		4	105
2.1505	2		5.2832	2		6.8165	2		1550	100		2	100		100	100		65	100		28	100		12	100		13	100		16.9	100		3	100		2	100		110	100		56	100		5	100		4	100
1.5579	3		4.6651	3		4.8931	3		1550	120		3	120		120	120		69	120		56	120		13	120		13	120		20.3	120		2	120		2	120		83	120		41	120		6	120		4	120
1.4139	2		5.4864	2		6.3053	2		1550	86		2	86		86	86		56	86		22	86		11	86		13	86		13.4	86		2	86		2	86		80	86		43	86		5	86		4	86
1.1938	2		4.5043	2		4.7736	2		1550	116		2	116		116	116		67	116		47	116		9	116		13	116		25.6	116		2	116		2	116		70	116		28	116		5	116		4	116
1.778	2		3.9539	2		4.3516	2		1560	74		2	74		74	74		59	74		23	74		8.3	74		11	74		13.5	74		3	74		2	74		80	74		37	74		6	74		4	74
1.5579	2		4.1402	2		4.3548	2		1841.62	90		2	90		90	90		60	90		42	90		10	90		20	90		18.8	90		2	90		2	90		85	90		45	90		5	90		4	90
1.3039	1		3.3359	1		3.5657	1		1841.62	53		1	53		53	53		70	53		23	53		6	53		11	53		10.5	53		3	53		2	53		53	53		24	53		5	53		4	53
1.9727	2		5.8589	2		6.0653	2		1841.62	105		2	105		105	105		87	105		41	105		12	105		21	105		18.6	105		3	105		2	105		72	105		37	105		6	105		4	105
1.6595	3		5.8674	3		6.0511	3		1841.62	118		3	118		118	118		69	118		61	118		5	118		19	118		22.4	118		2	118		3	118		110	118		60	118		6	118		4	118
1.8119	1		4.9869	1		5.1525	1		2460	114		1	114		114	114		66	114		47	114		9	114		19	114		12.3	114		3	114		2	114		83	114		45	114		6	114		4	114
1.7441	3		4.2164	3		4.646	3		1950	118		3	118		118	118		77	118		43	118		9	118		18	118		16.6	118		3	118		2	118		75	118		33	118		6	118		4	118
1.778	2		5.588	2		5.7693	2		2100	91		2	91		91	91		46	91		43	91		4	91		19	91		12	91		3	91		2	91		70	91		37	91		5	91		4	91
1.74799	2		4.93706	2		5.41059	2		1950	90		2	90		90	90		57	90		34	90		9	90		17	90		7.2	90		3	90		2	90		83	90		40	90		5	90		4	90
1.3547	2		3.302	2		3.6851	2		2050	96		2	96		96	96		69	96		34	96		7	96		16	96		12.6	96		3	96		2	96		80	96		40	96		6	96		3	96
1.6679	1		5.6473	1		6.8157	1		1750	112		1	112		112	112		78	112		39	112		8	112		16	112		11.2	112		3	112		2	112		80	112		36	112		6	112		4	112
1.7865	3		5.4271	3		5.8939	3		1700	117		3	117		117	117		70	117		35	117		7	117		16	117		13.9	117		2	117		2	117		85	117		44	117		6	117		4	117
1.5155	2		5.0038	2		5.5072	2		1841.62	85		2	85		85	85		56	85		31	85		9	85		11	85		12.5	85		3	85		2	85		80	85		40	85		5	85		4	85
1.6341	1		2.7517	1		3.0868	1		1780	66		1	66		66	66		50	66		20	66		6.5	66		11	66		11.6	66		2	66		2	66		80	66		48	66		5	66		4	66
1.2869	1		3.9201	1		4.5695	1		1660	80		1	80		80	80		50	80		28	80		8	80		17	80		12.5	80		3	80		2	80		77	80		40	80		5	80		4	80
1.74799	2		4.93706	2		5.41059	2		1310	134		2	134		134	134		78	134		59	134		13	134		17	134		15.5	134		2	134		2	134		84	134		38	134		6	134		4	134
1.2869	3		5.0038	3		5.1088	3		1841.62	116		3	116		116	116		66	116		97	116		11	116		22	116		16.3	116		3	116		2	116		67	116		34	116		5	116		4	116
1.6256	2		3.8015	2		3.991	2		1900	133		2	133		133	133		73	133		35	133		9	133		16	133		18	133		3	133		2	133		76	133		37	133		6	133		1	133
1.1769	2		3.2851	2		3.9186	2		1841.62	90		2	90		90	90		57	90		47	90		10	90		16	90		19.7	90		3	90		2	90		64	90		28	90		6	90		4	90
1.1261	1		3.3782	1		3.4816	1		1841.62	105		1	105		105	105		70	105		37	105		7.5	105		13	105		9.7	105		3	105		2	105		80	105		40	105		6	105		4	105
0.8975	2		3.4375	2		3.6361	2		1841.62	116		2	116		116	116		56	116		38	116		5	116		16	116		13.6	116		2	116		2	116		85	116		50	116		5	116		4	116
0.889	1		2.2013	1		2.5032	1		1841.62	74		1	74		74	74		40	74		28	74		6	74		12	74		15.7	74		3	74		2	74		90	74		30	74		6	74		4	74
1.9643	3		5.842	3		5.9737	3		1841.62	106		3	106		106	106		57	106		47	106		7	106		16	106		15.8	106		2	106		2	106		83	106		50	106		5	106		4	106
1.2869	1		3.9878	1		4.4929	1		1841.62	70		1	70		70	70		55	70		40	70		5	70		19	70		11.46	70		3	70		2	70		80	70		42	70		6	70		4	70
2.2775	2		5.0969	2		5.8207	2		1841.62	125		2	125		125	125		67	125		40	125		12	125		19	125		17.8	125		2	125		2	125		100	125		45	125		5	125		4	125
1.4647	1		6.7903	1		6.9176	1		1841.62	175		1	175		175	175		90	175		31	175		13	175		11	175		23.3	175		1	175		2	175		100	175		54	175		5	175		2	175
1.74799	2		4.93706	2		5.41059	2		1841.62	150		2	150		150	150		73	150		49	150		14	150		21	150		7.5	150		1	150		2	150		100	150		50	150		5.62143	150		3.47857	150
0.9144	2		3.5221	2		3.6953	2		1841.62	140		2	140		140	140		76	140		34	140		11	140		17	140		9.04	140		1	140		2	140		90	140		53	140		5	140		1	140
1.524	1		3.9878	1		4.1352	1		1909	98		1	98		98	98		49	98		27	98		6	98		15	98		14.9	98		3	98		2	98		63	98		34	98		6	98		1	98
1.4224	2		3.8439	2		3.981	2		1841.62	132		2	132		132	132		83	132		59	132		13	132		18	132		16.5	132		1	132		2	132		90	132		43	132		5	132		1	132

## Sheet: Covariance   Correlation_HID3
7.1345	40		3.0102	40		1.4563	40		1.6171	40		2.3622	40		2.7724	40		1150	23		2	23		67	23		40	23		23	23		5	23		12	23		7.7	23		1	23		2	23		7.4	23
15.6457	78		11.9885	78		3.5391	78		4.6905	78		3.4544	78		6.1429	78		1850	58		3	58		106	58		78	58		58	58		9	58		25	58		14.8	58		3	58		2	58		7	58
14.1985	34		6.0485	34		1.3039	34		2.4299	34		4.7583	34		6.0721	34		1800	25		2	25		94	25		34	25		25	25		10	25		15	25		14.1	25		3	25		2	25		100	25
18.5831	62		13.2461	62		2.1251	62		2.3283	62		7.4676	62		7.7721	62		1810	25		2	25		100	25		62	25		25	25		8.5	25		12	25		15.1	25		2	25		2	25		105	25
20.7528	66		13.9658	66		1.8034	66		3.7253	66		3.7169	66		8.7252	66		1841.62	28		2	28		106	28		66	28		28	28		11.5	28		12	28		15.02	28		3	28		2	28		95	28
13.4816	88		4.7741	88		0.889	88		1.2107	88		5.6727	88		6.0556	88		1841.62	37		3	37		120	37		88	37		37	37		9	37		19	37		15.4	37		2	37		2	37		110	37
13.1891	68		6.4381	68		1.7611	68		1.8965	68		5.1731	68		5.6053	68		1841.62	34		2	34		112	34		68	34		34	34		9.5	34		19	34		14.2	34		3	34		2	34		110	34
12.0765	80		5.3924	80		1.3547	80		1.5917	80		4.8599	80		5.1877	80		1841.62	34		2	34		123	34		80	34		34	34		10.5	34		14	34		16.6	34		3	34		2	34		120	34
16.7339	83		7.733	83		1.2785	83		1.5071	83		7.3914	83		7.477	83		1841.62	38		3	38		140	38		83	38		38	38		14.5	38		9	38		20.2	38		3	38		2	38		120	38
15.4746	86		6.474	86		1.0753	86		2.4045	86		5.4356	86		6.4773	86		1841.62	26		2	26		109	26		86	26		26	26		12	26		9	26		16.1	26		3	26		3	26		110	26
11.4737	48		4.7583	48		1.1684	48		1.5155	48		4.7837	48		4.9992	48		1841.62	27		2	27		50	27		48	27		27	27		6	27		14	27		8.5	27		3	27		2	27		85	27
14.566	55		8.3796	55		1.6087	55		1.7272	55		6.0367	55		6.2458	55		1841.62	44		2	44		97	44		55	44		44	44		6	44		14	44		14.7	44		3	44		2	44		110	44
22.6763	40		14.8004	40		1.9304	40		4.318	40		6.35	40		8.1311	40		2060	45		3	45		81	45		40	45		45	45		8	45		22	45		13.6	45		2	45		3	45		100	45
16.7182	48		11.0953	48		2.0066	48		2.3453	48		6.7903	48		7.0425	48		2060	42		3	42		82	42		48	42		42	42		9	42		12	42		14.9	42		3	42		2	42		110	42
16.1545	38		10.0163	38		1.9219	38		2.0235	38		6.7818	38		6.8894	38		1841.62	29		2	29		83	29		38	29		29	29		9	29		13	29		12.5	29		2	29		2	29		100	29
15.4608	50		7.8193	50		1.3462	50		1.7611	50		6.6294	50		6.7709	50		1841.62	29		3	29		82	29		50	29		29	29		14.5	29		11	29		14.5	29		3	29		2	29		115	29
18.8982	71		12.834	71		2.0659	71		2.2098	71		7.6793	71		8.1442	71		1841.62	25		3	25		132	25		71	25		25	25		14	25		15	25		17	25		3	25		2	25		110	25
15.1262	73		8.5755	73		1.5409	73		1.8034	73		6.2992	73		6.5622	73		1820	38		3	38		133	38		73	38		38	38		12	38		15	38		21.7	38		3	38		2	38		90	38
16.5297	49		6.9983	49		1.143	49		2.3283	49		5.6557	49		7.0861	49		1820	21		2	21		120	21		49	21		21	21		11	21		11	21		17.6	21		1	21		2	21		130	21
13.522	64		7.3446	64		1.6171	64		1.6849	64		5.588	64		5.7577	64		1820	50		3	50		117	50		64	50		50	50		15.5	50		22	50		15	50		2	50		2	50		110	50
16.6072	65		10.4759	65		2.032	65		2.1675	65		5.7743	65		7.2036	65		1820	42		3	42		99	42		65	42		42	42		13	42		19	42		17.1	42		3	42		2	42		80	42
14.3323	60		6.6953	60		1.2107	60		1.7695	60		5.4441	60		6.1807	60		1860	49		3	49		101	49		60	49		49	49		9	49		15	49		16.4	49		3	49		1	49		150	49
12.6991	46		6.46825	46		1.44786	46		1.74799	46		4.93706	46		5.41059	46		1860	41		3	41		87	41		46	41		41	41		7	41		14	41		15.5	41		3	41		2	41		85.6057	41
16.622	40		7.5056	40		1.3547	40		1.5494	40		6.1891	40		7.4186	40		1860	25		2	25		92	25		40	25		25	25		9.5	25		13	25		14.4	25		2	25		2	25		115	25
17.1673	40		7.0651	40		1.0075	40		1.6764	40		6.0113	40		7.6321	40		1860	38		2	38		80	38		40	38		38	38		8	38		19	38		13.7	38		3	38		2	38		120	38
15.9685	58		11.1783	58		2.1505	58		2.2267	58		6.1129	58		6.8973	58		1890	58		3	58		120	58		58	58		58	58		14	58		26	58		16.8	58		2	58		2	58		130	58
18.0116	46		8.4454	46		1.397	46		2.9295	46		5.5965	46		7.786	46		1940	34		2	34		121	34		46	34		34	34		14	34		16	34		16.9	34		2	34		2	34		116	34
11.7582	58		7.8179	58		2.0997	58		2.2098	58		4.3011	58		4.3756	58		1940	36		3	36		111	36		58	36		36	36		8.5	36		15	36		12.8	36		3	36		2	36		108	36
10.8149	49		6.4703	49		2.0405	49		2.0913	49		4.0386	49		4.2351	49		1930	43		2	43		114	43		49	43		43	43		17	43		25	43		16.1	43		1	43		2	43		75	43
8.0518	46		4.3704	46		2.1844	46		2.1844	46		2.6924	46		2.793	46		1940	22		2	22		74	22		46	22		22	22		8	22		15	22		18.1	22		4	22		4	22		67	22
11.1343	51		3.6462	51		0.8297	51		1.1091	51		4.7921	51		5.0486	51		1841.62	45		3	45		122	45		51	45		45	45		13	45		17	45		9.3	45		1	45		1	45		130	45
19.8263	52		13.241	52		2.0743	52		2.4553	52		6.8749	52		8.6533	52		1841.62	32		2	32		114	32		52	32		32	32		15	32		12	32		14.4	32		2	32		2	32		110	32
11.5503	40		4.6505	40		1.1684	40		1.3377	40		4.9784	40		5.1319	40		1200	45		3	45		126	45		40	45		45	45		18.5	45		21	45		9.6	45		1	45		1	45		140	45
12.5234	45		5.2521	45		1.0837	45		1.2277	45		5.5033	45		5.6424	45		1200	36		3	36		150	36		45	36		36	36		12	36		16	36		10.4	36		1	36		1	36		100	36
10.3721	52		3.5421	52		0.9229	52		1.4986	52		3.8608	52		4.5571	52		1310	46		1	46		163	46		52	46		46	46		11	46		18	46		13.4	46		1	46		1	46		110	46
10.0366	54		5.4963	54		1.7357	54		1.9219	54		3.6237	54		3.8064	54		1841.62	77		3	77		150	77		54	77		77	77		10.5	77		21	77		13	77		3	77		1	77		114	77
14.9323	73		7.2638	73		1.2869	73		1.9558	73		6.0283	73		6.418	73		1841.62	33		2	33		113	33		73	33		33	33		8	33		21	33		12.9	33		3	33		1	33		90	33
15.9756	49		8.5758	49		1.4647	49		1.8373	49		6.7225	49		6.9717	49		1841.62	50		3	50		113	50		49	50		50	50		8	50		17	50		18.5	50		2	50		1	50		70	50
16.2488	52		8.5007	52		1.4986	52		1.9643	52		6.0198	52		6.8546	52		1841.62	25		2	25		90	25		52	25		25	25		10	25		18	25		11.1	25		2	25		2	25		90	25
13.5514	49		9.8125	49		2.2945	49		2.3114	49		5.2747	49		5.4171	49		1955	54		2	54		92	54		49	54		54	54		7	54		22	54		12.5	54		3	54		2	54		80	54
17.6301	66		9.6483	66		1.6256	66		1.7272	66		7.6031	66		7.7751	66		1961	70		2	70		112	70		66	70		70	70		5.5	70		17	70		13.8	70		2	70		2	70		65	70
14.082	63		8.5564	63		1.905	63		1.9219	63		5.9944	63		6.0909	63		1858	56		2	56		115	56		63	56		56	56		7	56		16	56		16.4	56		3	56		2	56		70	56
14.4415	70		8.6325	70		1.7949	70		1.8542	70		6.1553	70		6.2229	70		1899	38		2	38		102	38		70	38		38	38		9	38		19	38		13.8	38		3	38		2	38		70	38
5.6975	55		1.8468	55		1.0075	55		1.0922	55		2.1336	55		2.4044	55		1978	35		2	35		117	35		55	35		35	35		8.5	35		17	35		13.6	35		3	35		2	35		60	35
7.4539	47		2.2804	47		0.9059	47		0.9313	47		3.1157	47		3.3501	47		1956	38		2	38		84	38		47	38		38	38		10.5	38		15	38		12.6	38		2	38		2	38		71	38
13.698	45		8.0874	45		1.7357	45		1.9727	45		5.2917	45		5.8176	45		1954	44		2	44		83	44		45	44		44	44		6	44		22	44		8.1	44		3	44		2	44		81	44
8.151	50		3.2634	50		1.2785	50		1.3208	50		3.1919	50		3.4004	50		1872	38		3	38		110	38		50	38		38	38		6	38		16	38		9.4	38		3	38		2	38		66	38
11.6713	73		5.2677	73		1.3039	73		1.4055	73		4.9445	73		5.1861	73		2008	50		2	50		104	50		73	50		50	50		6	50		22	50		10.7	50		3	50		2	50		70	50
12.1047	60		6.3036	60		1.4647	60		1.524	60		5.0715	60		5.1731	60		1964	28		2	28		83	28		60	28		28	28		10.5	28		16	28		11.9	28		3	28		2	28		80	28
12.8999	55		8.758	55		2.0743	55		2.4215	55		4.9107	55		5.0617	55		2010	40		2	40		100	40		55	40		40	40		5	40		16	40		8.5	40		3	40		2	40		80	40
13.0684	61		7.7889	61		1.6764	61		1.8373	61		5.3509	61		5.494	61		2010	30		2	30		94	30		61	30		30	30		9	30		16	30		14	30		3	30		2	30		80	30
11.6822	50		6.2284	50		1.6256	50		1.7611	50		4.6482	50		4.8556	50		2050	34		2	34		90	34		50	34		34	34		6	34		11	34		10.9	34		3	34		2	34		85	34
13.5552	76		8.2252	76		1.8288	76		1.8542	76		5.7573	76		5.8222	76		1974	29		2	29		108	29		76	29		29	29		12	29		12	29		14.4	29		3	29		2	29		100	29
19.0254	60		9.5928	60		1.3208	60		1.9219	60		8.1365	60		8.5284	60		2045	19		2	19		67	19		60	19		19	19		10	19		8	19		13.1	19		3	19		2	19		100	19
16.8437	50		9.2439	50		1.5917	50		1.9473	50		6.4685	50		7.3738	50		2364	45		2	45		103	45		50	45		45	45		9	45		17	45		13.9	45		3	45		2	45		110	45
16.9853	69		6.4761	69		1.0668	69		1.143	69		7.493	69		7.7371	69		1720	42		1	42		120	42		69	42		42	42		10	42		19	42		14	42		1	42		2	42		73	42
11.3011	70		5.2472	70		1.3039	70		1.6002	70		4.5889	70		4.8365	70		2570	28		1	28		78	28		70	28		28	28		10	28		17	28		12.8	28		3	28		2	28		40	28
14.5762	74		9.9314	74		1.9727	74		2.3453	74		5.3086	74		5.9776	74		1450	39		2	39		107	39		74	39		39	39		6.5	39		7	39		17.1	39		3	39		2	39		80	39
12.9232	80		6.842	80		1.4732	80		1.6933	80		5.2832	80		5.5835	80		1950	56		3	56		130	56		80	56		56	56		10.1	56		9	56		16.3	56		2	56		2	56		100	56
11.0827	56		4.751	56		1.1769	56		1.3885	56		4.6059	56		4.8564	56		1900	20.6		1	20.6		70	20.6		56	20.6		20.6	20.6		10.5	20.6		7	20.6		8.7	20.6		3	20.6		2	20.6		70	20.6
14.1353	65		8.7466	65		1.8288	65		2.5569	65		4.7413	65		5.8279	65		1870	20.8		2	20.8		121	20.8		65	20.8		20.8	20.8		10.1	20.8		6	20.8		17.36	20.8		3	20.8		2	20.8		100	20.8
15.5091	67		10.3935	67		2.0066	67		2.3114	67		5.5033	67		6.5608	67		1880	30.1		2	30.1		110	30.1		67	30.1		30.1	30.1		10.2	30.1		6	30.1		15.4	30.1		2	30.1		2	30.1		100	30.1
15.5494	87		9.0607	87		1.8542	87		1.8881	87		6.5193	87		6.8111	87		1900	14.7		2	14.7		110	14.7		87	14.7		14.7	14.7		10.1	14.7		4	14.7		17	14.7		2	14.7		2	14.7		100	14.7
9.5397	77		5.0424	77		1.5917	77		1.6849	77		3.7423	77		3.8398	77		2150	20.8		2	20.8		87	20.8		77	20.8		20.8	20.8		10.1	20.8		9	20.8		17.79	20.8		2	20.8		2	20.8		70	20.8
10.9727	74		5.976	74		1.6425	74		2.0151	74		3.8269	74		4.3085	74		2150	40.5		2	40.5		93	40.5		74	40.5		40.5	40.5		10	40.5		8	40.5		17	40.5		3	40.5		2	40.5		100	40.5
16.8825	72		9.9309	72		1.6171	72		1.9219	72		7.2475	72		7.3587	72		1841.62	30.5		1	30.5		91	30.5		72	30.5		30.5	30.5		8.5	30.5		9	30.5		12.42	30.5		3	30.5		1	30.5		80	30.5
9.7588	40		4.2416	40		1.2277	40		1.3885	40		4.0471	40		4.1112	40		1550	29		1	29		75	29		40	29		29	29		8	29		10	29		6.32	29		3	29		1	29		35	29
17.0052	44		6.2841	44		0.9483	44		1.5663	44		6.3754	44		7.5426	44		1850	25		4	25		48	25		44	25		25	25		8	25		30	25		11.16	25		2	25		2	25		110	25
13.5948	46		7.1177	46		1.3631	46		1.6764	46		5.6981	46		5.8955	46		1830	34		2	34		110	34		46	34		34	34		10	34		12	34		14	34		2	34		1	34		65	34
10.9026	55		5.7127	55		1.4563	55		1.6933	55		4.2164	55		4.5248	55		1940	40		2	40		86	40		55	40		40	40		6.5	40		8	40		11.8	40		2	40		1	40		65	40
11.5842	63		5.2729	63		1.3631	63		1.8034	63		3.8862	63		5.0922	63		1840	31.5		1	31.5		84	31.5		63	31.5		31.5	31.5		7	31.5		12	31.5		15.2	31.5		3	31.5		2	31.5		60	31.5
11.8042	45		4.7253	45		1.1853	45		1.6679	45		4.7921	45		5.1561	45		1000	24		1	24		60	24		45	24		24	24		7	24		8	24		9.07	24		3	24		2	24		55	24
10.2154	60		5.133	60		1.5409	60		1.8288	60		3.8523	60		4.2012	60		2041	27		2	27		93	27		60	27		27	27		8	27		11	27		14	27		2	27		2	27		90	27
9.7652	45		4.6206	45		1.5155	45		1.5325	45		4.0555	45		4.1787	45		1977	20		2	20		54	20		45	20		20	20		6	20		12	20		8	20		3	20		2	20		60	20
9.797	66		3.6566	66		0.9991	66		1.3208	66		4.0809	66		4.2445	66		2062	14		2	14		70	14		66	14		14	14		9	14		16	14		12.67	14		3	14		2	14		50	14
9.9314	90		4.325	90		1.2023	90		1.3885	90		4.1571	90		4.251	90		1860	43		3	43		110	43		90	43		43	43		12	43		8	43		14.6	43		3	43		2	43		60	43
12.0188	73		6.007	73		1.397	73		1.6679	73		4.8768	73		5.0597	73		1822	42		2	42		90	42		73	42		42	42		7.5	42		15	42		11.7	42		3	42		2	42		72	42
9.7422	80		4.173	80		1.2192	80		1.3716	80		4.0132	80		4.205	80		1857	43		2	43		100	43		80	43		43	43		10.5	43		18	43		11.3	43		3	43		2	43		56	43
17.6138	60		8.9377	60		1.3462	60		1.9304	60		6.1637	60		7.7978	60		1890	47		3	47		110	47		60	47		47	47		10	47		7	47		16	47		3	47		2	47		72	47
8.4218	63		3.9353	63		1.4563	63		1.5833	63		2.9887	63		3.3762	63		1833	43		2	43		75	43		63	43		43	43		6	43		19	43		11.3	43		3	43		2	43		70	43
9.8955	65		4.0515	65		1.0753	65		1.27	65		4.2164	65		4.2955	65		1833	45		2	45		78	45		65	45		45	45		9	45		17	45		14	45		3	45		2	45		90	45
9.9863	83		4.2679	83		1.1261	83		1.4647	83		3.8862	83		4.254	83		1917	42		3	42		105	42		83	42		42	42		9.5	42		15	42		15	42		3	42		2	42		60	42
12.6991	72		6.46825	72		1.44786	72		1.74799	72		4.93706	72		5.41059	72		1911	40		2	40		125	40		72	40		40	40		12	40		14	40		17.3	40		3	40		2	40		60	40
9.2686	80		3.7119	80		1.2107	80		1.2531	80		3.81	80		4.0708	80		1805	55		3	55		110	55		80	55		55	55		7.5	55		15	55		14.8	55		3	55		2	55		100	55
14.4385	66		8.5222	66		1.6595	66		1.8881	66		5.4695	66		6.2534	66		1757	30.3		2	30.3		93	30.3		66	30.3		30.3	30.3		7.5	30.3		13	30.3		14.7	30.3		3	30.3		2	30.3		80	30.3
9.9416	52		4.4469	52		1.2785	52		1.4563	52		4.064	52		4.2144	52		1640	25		2	25		60	25		52	25		25	25		8	25		13	25		11.4	25		3	25		2	25		45	25
10.8915	58		4.8398	58		1.3377	58		1.4309	58		4.5635	58		4.7165	58		1650	30		2	30		60	30		58	30		30	30		5	30		15	30		10.5	30		3	30		2	30		90	30
14.7109	64		6.2982	64		1.143	64		1.5155	64		6.3415	64		6.5099	64		1700	25		2	25		63	25		64	25		25	25		7	25		10	25		8.14	25		3	25		2	25		50	25
16.1484	73		8.4116	73		1.524	73		1.7949	73		6.1214	73		7.057	73		1440	58		2	58		107	58		73	58		58	58		8.9	58		17	58		14.2	58		3	58		2	58		90	58
8.1684	70		2.546	70		0.8297	70		1.0753	70		3.4544	70		3.5619	70		1520	28		2	28		74	28		70	28		28	28		7	28		14	28		13	28		3	28		2	28		50	28
15.0091	100		8.4978	100		1.5409	100		2.3453	100		5.4271	100		6.3319	100		1953	52		3	52		132	52		100	52		52	52		9	52		19	52		16.36	52		3	52		2	52		130	52
15.2458	73		9.0628	73		1.7187	73		1.9727	73		6.4855	73		6.6786	73		1657	29		2	29		75	29		73	29		29	29		7.5	29		14	29		11.1	29		2	29		2	29		90	29
10.8056	54		5.7143	54		1.5917	54		1.8457	54		4.1063	54		4.3256	54		1868	28		2	28		85	28		54	28		28	28		7.5	28		14	28		10.5	28		3	28		2	28		75	28
12.6991	78		6.46825	78		1.44786	78		1.74799	78		4.93706	78		5.41059	78		1877	37		2	37		123	37		78	37		37	37		8	37		14	37		16.7	37		3	37		2	37		110	37
13.0827	71		5.6925	71		1.2277	71		1.5325	71		5.1477	71		5.4626	71		1882	28		2	28		110	28		71	28		28	28		11	28		14	28		14.1	28		2	28		2	28		130	28
9.6442	67		2.783	67		0.7874	67		0.8721	67		4.2503	67		4.3956	67		1655	18		2	18		114	18		67	18		18	18		6	18		12	18		12.4	18		2	18		2	18		80	18
14.6799	65		6.3104	65		1.2615	65		1.3716	65		6.4177	65		6.5966	65		2780	37		2	37		106	37		65	37		37	37		10	37		14	37		19.8	37		2	37		2	37		100	37
7.5434	54		3.0071	54		1.2192	54		1.3123	54		2.9718	54		3.0693	54		1841.62	48		3	48		130	48		54	48		48	48		13.5	48		13	48		33	48		1	48		2	48		104	48
14.2171	40		9.1048	40		1.8119	40		2.0913	40		5.8674	40		5.9951	40		2190	33		2	33		70	33		40	33		33	33		8.5	33		17	33		12	33		1	33		2	33		95	33
15.6021	79		12.4582	79		2.2352	79		2.7009	79		5.8843	79		6.2293	79		1841.62	44		2	44		115	44		79	44		44	44		13.5	44		16	44		15.7	44		2	44		3	44		80	44
8.0588	89		3.8034	89		1.4478	89		1.6425	89		2.9549	89		3.1138	89		1715	44		2	44		102	44		89	44		44	44		11	44		14	44		11.8	44		3	44		2	44		77	44
10.4711	90		6.1573	90		1.9219	90		2.032	90		4.0386	90		4.226	90		1715	36		3	36		134	36		90	36		36	36		10.5	36		16	36		14.6	36		3	36		2	36		108	36
14.4728	88		6.3785	88		0.9906	88		1.4817	88		5.7319	88		6.4278	88		1841.62	46		3	46		129	46		88	46		46	46		11.5	46		16	46		16	46		3	46		2	46		73	46
13.7915	60		6.5296	60		1.397	60		1.5325	60		5.9521	60		5.9492	60		1841.62	38		3	38		112	38		60	38		38	38		11.5	38		13	38		17	38		3	38		2	38		97	38
8.4108	84		1.8425	84		0.5503	84		0.8382	84		3.4121	84		3.7133	84		1841.62	48		3	48		106	48		84	48		48	48		10	48		15	48		11.7	48		1	48		2	48		60	48
8.2568	74		2.9548	74		0.9821	74		1.1176	74		3.3951	74		3.5081	74		2160	32		2	32		100	32		74	32		32	32		11	32		15	32		15.5	32		3	32		2	32		68	32
9.964	83		5.0131	83		1.5409	83		1.6002	83		3.8947	83		4.0772	83		1841.62	56		2	56		110	56		83	56		56	56		9.5	56		19	56		12.6	56		1	56		1	56		70	56
5.345	64		1.7264	64		1.2107	64		1.2615	64		1.8965	64		2.0175	64		1550	30		2	30		105	30		64	30		30	30		8	30		12	30		14.7	30		3	30		1	30		60	30
16.0657	65		7.8773	65		1.3377	65		2.1505	65		5.2832	65		6.8165	65		1550	28		2	28		100	28		65	28		28	28		12	28		13	28		16.9	28		3	28		2	28		110	28
11.2833	69		5.5258	69		1.4224	69		1.5579	69		4.6651	69		4.8931	69		1550	56		3	56		120	56		69	56		56	56		13	56		13	56		20.3	56		2	56		2	56		83	56
14.2103	56		6.3728	56		1.2023	56		1.4139	56		5.4864	56		6.3053	56		1550	22		2	22		86	22		56	22		22	22		11	22		13	22		13.4	22		2	22		2	22		80	22
10.7537	67		3.9912	67		1.143	67		1.1938	67		4.5043	67		4.7736	67		1550	47		2	47		116	47		67	47		47	47		9	47		13	47		25.6	47		2	47		2	47		70	47
10.8771	59		5.6235	59		1.6679	59		1.778	59		3.9539	59		4.3516	59		1560	23		2	23		74	23		59	23		23	23		8.3	23		11	23		13.5	23		3	23		2	23		80	23
10.5868	60		5.3353	60		1.5071	60		1.5579	60		4.1402	60		4.3548	60		1841.62	42		2	42		90	42		60	42		42	42		10	42		20	42		18.8	42		2	42		2	42		85	42
8.4074	70		3.3894	70		1.1684	70		1.3039	70		3.3359	70		3.5657	70		1841.62	23		1	23		53	23		70	23		23	23		6	23		11	23		10.5	23		3	23		2	23		53	23
14.4368	87		7.0669	87		1.2615	87		1.9727	87		5.8589	87		6.0653	87		1841.62	41		2	41		105	41		87	41		41	41		12	41		21	41		18.6	41		3	41		2	41		72	41
13.9612	69		7.4278	69		1.4393	69		1.6595	69		5.8674	69		6.0511	69		1841.62	61		3	61		118	61		69	61		61	61		5	61		19	61		22.4	61		2	61		3	61		110	61
12.4612	66		6.8726	66		1.4901	66		1.8119	66		4.9869	66		5.1525	66		2460	47		1	47		114	47		66	47		47	47		9	47		19	47		12.3	47		3	47		2	47		83	47
11.3073	77		6.3062	77		1.7272	77		1.7441	77		4.2164	77		4.646	77		1950	43		3	43		118	43		77	43		43	43		9	43		18	43		16.6	43		3	43		2	43		75	43
13.1136	46		7.4768	46		1.7018	46		1.778	46		5.588	46		5.7693	46		2100	43		2	43		91	43		46	43		43	43		4	43		19	43		12	43		3	43		2	43		70	43
12.6991	57		6.46825	57		1.44786	57		1.74799	57		4.93706	57		5.41059	57		1950	34		2	34		90	34		57	34		34	34		9	34		17	34		7.2	34		3	34		2	34		83	34
8.7122	69		3.0833	69		1.1091	69		1.3547	69		3.302	69		3.6851	69		2050	34		2	34		96	34		69	34		34	34		7	34		16	34		12.6	34		3	34		2	34		80	34
15.2805	78		6.8388	78		1.2361	78		1.6679	78		5.6473	78		6.8157	78		1750	39		1	39		112	39		78	39		39	39		8	39		16	39		11.2	39		3	39		2	39		80	39
14.0464	70		7.8353	70		1.5917	70		1.7865	70		5.4271	70		5.8939	70		1700	35		3	35		117	35		70	35		35	35		7	35		16	35		13.9	35		2	35		2	35		85	35
12.957	56		6.0451	56		1.4478	56		1.5155	56		5.0038	56		5.5072	56		1841.62	31		2	31		85	31		56	31		31	31		9	31		11	31		12.5	31		3	31		2	31		80	31
7.9827	50		3.5371	50		1.4393	50		1.6341	50		2.7517	50		3.0868	50		1780	20		1	20		66	20		50	20		20	20		6.5	20		11	20		11.6	20		2	20		2	20		80	20
10.5006	50		4.1315	50		1.0922	50		1.2869	50		3.9201	50		4.5695	50		1660	28		1	28		80	28		50	28		28	28		8	28		17	28		12.5	28		3	28		2	28		77	28
12.6991	78		6.46825	78		1.44786	78		1.74799	78		4.93706	78		5.41059	78		1310	59		2	59		134	59		78	59		59	59		13	59		17	59		15.5	59		2	59		2	59		84	59
11.7229	66		4.9697	66		1.2361	66		1.2869	66		5.0038	66		5.1088	66		1841.62	97		3	97		116	97		66	97		97	97		11	97		22	97		16.3	97		3	97		2	97		67	97
9.6304	73		4.2382	73		1.3377	73		1.6256	73		3.8015	73		3.991	73		1900	35		2	35		133	35		73	35		35	35		9	35		16	35		18	35		3	35		2	35		76	35
9.1444	57		3.0748	57		1.0668	57		1.1769	57		3.2851	57		3.9186	57		1841.62	47		2	47		90	47		57	47		47	47		10	47		16	47		19.7	47		3	47		2	47		64	47
8.004	70		2.789	70		0.9144	70		1.1261	70		3.3782	70		3.4816	70		1841.62	37		1	37		105	37		70	37		37	37		7.5	37		13	37		9.7	37		3	37		2	37		80	37
8.327	56		2.1545	56		0.6773	56		0.8975	56		3.4375	56		3.6361	56		1841.62	38		2	38		116	38		56	38		38	38		5	38		16	38		13.6	38		2	38		2	38		85	38
5.762	40		1.5193	40		0.7874	40		0.889	40		2.2013	40		2.5032	40		1841.62	28		1	28		74	28		40	28		28	28		6	28		12	28		15.7	28		3	28		2	28		90	28
14.0914	57		8.5224	57		1.8881	57		1.9643	57		5.842	57		5.9737	57		1841.62	47		3	47		106	47		57	47		47	47		7	47		16	47		15.8	47		2	47		2	47		83	47
11.0453	55		3.411	55		0.8805	55		1.2869	55		3.9878	55		4.4929	55		1841.62	40		1	40		70	40		55	40		40	40		5	40		19	40		11.46	40		3	40		2	40		80	40
14.1114	67		10.0488	67		2.2013	67		2.2775	67		5.0969	67		5.8207	67		1841.62	40		2	40		125	40		67	40		40	40		12	40		19	40		17.8	40		2	40		2	40		100	40
15.413	90		7.6941	90		1.3716	90		1.4647	90		6.7903	90		6.9176	90		1841.62	31		1	31		175	31		90	31		31	31		13	31		11	31		23.3	31		1	31		2	31		100	31
12.6991	73		6.46825	73		1.44786	73		1.74799	73		4.93706	73		5.41059	73		1841.62	49		2	49		150	49		73	49		49	49		14	49		21	49		7.5	49		1	49		2	49		100	49
8.1299	76		2.216	76		0.8551	76		0.9144	76		3.5221	76		3.6953	76		1841.62	34		2	34		140	34		76	34		34	34		11	34		17	34		9.04	34		1	34		2	34		90	34
9.7511	49		4.4522	49		1.3801	49		1.524	49		3.9878	49		4.1352	49		1909	27		1	27		98	27		49	27		27	27		6	27		15	27		14.9	27		3	27		2	27		63	27
9.4511	83		3.7608	83		1.0414	83		1.4224	83		3.8439	83		3.981	83		1841.62	59		2	59		132	59		83	59		59	59		13	59		18	59		16.5	59		1	59		2	59		90	59

## Sheet: Covariance   Correlation_HID4
67	5		1	5		1.92308	5		7.1345	5		3.0102	5		1.4563	5		1.6171	5		2.3622	5		2.7724	5		1150	12		2	12		67	12		40	12		23	12		5	12		12	12		7.7	12
102	9		1	9		3.63636	9		15.6457	9		11.9885	9		3.5391	9		4.6905	9		3.4544	9		6.1429	9		1850	25		3	25		106	25		78	25		58	25		9	25		25	25		14.8	25
51	10		1	10		5.90909	10		14.1985	10		6.0485	10		1.3039	10		2.4299	10		4.7583	10		6.0721	10		1800	15		2	15		94	15		34	15		25	15		10	15		15	15		14.1	15
111	8.5		1	8.5		2.65625	8.5		18.5831	8.5		13.2461	8.5		2.1251	8.5		2.3283	8.5		7.4676	8.5		7.7721	8.5		1810	12		2	12		100	12		62	12		25	12		8.5	12		12	12		15.1	12
119	11.5		1	11.5		4.05556	11.5		20.7528	11.5		13.9658	11.5		1.8034	11.5		3.7253	11.5		3.7169	11.5		8.7252	11.5		1841.62	12		2	12		106	12		66	12		28	12		11.5	12		12	12		15.02	12
124	9		1	9		4.85714	9		13.4816	9		4.7741	9		0.889	9		1.2107	9		5.6727	9		6.0556	9		1841.62	19		3	19		120	19		88	19		37	19		9	19		19	19		15.4	19
12	9.5		1	9.5		2.45455	9.5		13.1891	9.5		6.4381	9.5		1.7611	9.5		1.8965	9.5		5.1731	9.5		5.6053	9.5		1841.62	19		2	19		112	19		68	19		34	19		9.5	19		19	19		14.2	19
45	10.5		1	10.5		3.56522	10.5		12.0765	10.5		5.3924	10.5		1.3547	10.5		1.5917	10.5		4.8599	10.5		5.1877	10.5		1841.62	14		2	14		123	14		80	14		34	14		10.5	14		14	14		16.6	14
68	14.5		1	14.5		4.48	14.5		16.7339	14.5		7.733	14.5		1.2785	14.5		1.5071	14.5		7.3914	14.5		7.477	14.5		1841.62	9		3	9		140	9		83	9		38	9		14.5	9		9	9		20.2	9
28	12		1	12		4.83333	12		15.4746	12		6.474	12		1.0753	12		2.4045	12		5.4356	12		6.4773	12		1841.62	9		2	9		109	9		86	9		26	9		12	9		9	9		16.1	9
124	6		1	6		4.21053	6		11.4737	6		4.7583	6		1.1684	6		1.5155	6		4.7837	6		4.9992	6		1841.62	14		2	14		50	14		48	14		27	14		6	14		14	14		8.5	14
132	6		1	6		3.86364	6		14.566	6		8.3796	6		1.6087	6		1.7272	6		6.0367	6		6.2458	6		1841.62	14		2	14		97	14		55	14		44	14		6	14		14	14		14.7	14
55	8		1	8		5	8		22.6763	8		14.8004	8		1.9304	8		4.318	8		6.35	8		8.1311	8		2060	22		3	22		81	22		40	22		45	22		8	22		22	22		13.6	22
87	9		1	9		3.2381	9		16.7182	9		11.0953	9		2.0066	9		2.3453	9		6.7903	9		7.0425	9		2060	12		3	12		82	12		48	12		42	12		9	12		12	12		14.9	12
91	9		1	9		3.7619	9		16.1545	9		10.0163	9		1.9219	9		2.0235	9		6.7818	9		6.8894	9		1841.62	13		2	13		83	13		38	13		29	13		9	13		13	13		12.5	13
112	14.5		1	14.5		4.13043	14.5		15.4608	14.5		7.8193	14.5		1.3462	14.5		1.7611	14.5		6.6294	14.5		6.7709	14.5		1841.62	11		3	11		82	11		50	11		29	11		14.5	11		11	11		14.5	11
39	14		1	14		3.88889	14		18.8982	14		12.834	14		2.0659	14		2.2098	14		7.6793	14		8.1442	14		1841.62	15		3	15		132	15		71	15		25	15		14	15		15	15		17	15
60	12		1	12		3.63636	12		15.1262	12		8.5755	12		1.5409	12		1.8034	12		6.2992	12		6.5622	12		1820	15		3	15		133	15		73	15		38	15		12	15		15	15		21.7	15
130	11		1	11		5.19231	11		16.5297	11		6.9983	11		1.143	11		2.3283	11		5.6557	11		7.0861	11		1820	11		2	11		120	11		49	11		21	11		11	11		11	11		17.6	11
50	15.5		1	15.5		4.38889	15.5		13.522	15.5		7.3446	15.5		1.6171	15.5		1.6849	15.5		5.588	15.5		5.7577	15.5		1820	22		3	22		117	22		64	22		50	22		15.5	22		22	22		15	22
53	13		1	13		3.55	13		16.6072	13		10.4759	13		2.032	13		2.1675	13		5.7743	13		7.2036	13		1820	19		3	19		99	19		65	19		42	19		13	19		19	19		17.1	19
67	9		1	9		4.33333	9		14.3323	9		6.6953	9		1.2107	9		1.7695	9		5.4441	9		6.1807	9		1860	15		3	15		101	15		60	15		49	15		9	15		15	15		16.4	15
81.4596	7		1.01471	7		3.83969	7		12.6991	7		6.46825	7		1.44786	7		1.74799	7		4.93706	7		5.41059	7		1860	14		3	14		87	14		46	14		41	14		7	14		14	14		15.5	14
6.5	9.5		1	9.5		4.80952	9.5		16.622	9.5		7.5056	9.5		1.3547	9.5		1.5494	9.5		6.1891	9.5		7.4186	9.5		1860	13		2	13		92	13		40	13		25	13		9.5	13		13	13		14.4	13
115	8		1	8		4.14286	8		17.1673	8		7.0651	8		1.0075	8		1.6764	8		6.0113	8		7.6321	8		1860	19		2	19		80	19		40	19		38	19		8	19		19	19		13.7	19
49	14		1	14		2.89474	14		15.9685	14		11.1783	14		2.1505	14		2.2267	14		6.1129	14		6.8973	14		1890	26		3	26		120	26		58	26		58	26		14	26		26	26		16.8	26
66	14		1	14		6.26667	14		18.0116	14		8.4454	14		1.397	14		2.9295	14		5.5965	14		7.786	14		1940	16		2	16		121	16		46	16		34	16		14	16		16	16		16.9	16
66	8.5		1	8.5		1.89474	8.5		11.7582	8.5		7.8179	8.5		2.0997	8.5		2.2098	8.5		4.3011	8.5		4.3756	8.5		1940	15		3	15		111	15		58	15		36	15		8.5	15		15	15		12.8	15
53	17		1	17		2.36364	17		10.8149	17		6.4703	17		2.0405	17		2.0913	17		4.0386	17		4.2351	17		1930	25		2	25		114	25		49	25		43	25		17	25		25	25		16.1	25
42	8		1	8		1.125	8		8.0518	8		4.3704	8		2.1844	8		2.1844	8		2.6924	8		2.793	8		1940	15		2	15		74	15		46	15		22	15		8	15		15	15		18.1	15
37	13		1	13		4.5	13		11.1343	13		3.6462	13		0.8297	13		1.1091	13		4.7921	13		5.0486	13		1841.62	17		3	17		122	17		51	17		45	17		13	17		17	17		9.3	17
74	15		1	15		3.25	15		19.8263	15		13.241	15		2.0743	15		2.4553	15		6.8749	15		8.6533	15		1841.62	12		2	12		114	12		52	12		32	12		15	12		12	12		14.4	12
29	18.5		1	18.5		13	18.5		11.5503	18.5		4.6505	18.5		1.1684	18.5		1.3377	18.5		4.9784	18.5		5.1319	18.5		1200	21		3	21		126	21		40	21		45	21		18.5	21		21	21		9.6	21
28	12		1	12		4.71429	12		12.5234	12		5.2521	12		1.0837	12		1.2277	12		5.5033	12		5.6424	12		1200	16		3	16		150	16		45	16		36	16		12	16		16	16		10.4	16
25	11		1	11		4.375	11		10.3721	11		3.5421	11		0.9229	11		1.4986	11		3.8608	11		4.5571	11		1310	18		1	18		163	18		52	18		46	18		11	18		18	18		13.4	18
71	10.5		1	10.5		2.41667	10.5		10.0366	10.5		5.4963	10.5		1.7357	10.5		1.9219	10.5		3.6237	10.5		3.8064	10.5		1841.62	21		3	21		150	21		54	21		77	21		10.5	21		21	21		13	21
52	8		1	8		4.69231	8		14.9323	8		7.2638	8		1.2869	8		1.9558	8		6.0283	8		6.418	8		1841.62	21		2	21		113	21		73	21		33	21		8	21		21	21		12.9	21
93	8		1	8		3.94444	8		15.9756	8		8.5758	8		1.4647	8		1.8373	8		6.7225	8		6.9717	8		1841.62	17		3	17		113	17		49	17		50	17		8	17		17	17		18.5	17
0	10		0	10		5.5	10		16.2488	10		8.5007	10		1.4986	10		1.9643	10		6.0198	10		6.8546	10		1841.62	18		2	18		90	18		52	18		25	18		10	18		18	18		11.1	18
102	7		1	7		2.68421	7		13.5514	7		9.8125	7		2.2945	7		2.3114	7		5.2747	7		5.4171	7		1955	22		2	22		92	22		49	22		54	22		7	22		22	22		12.5	22
33	5.5		1	5.5		4.9375	5.5		17.6301	5.5		9.6483	5.5		1.6256	5.5		1.7272	5.5		7.6031	5.5		7.7751	5.5		1961	17		2	17		112	17		66	17		70	17		5.5	17		17	17		13.8	17
43	7		1	7		3.92308	7		14.082	7		8.5564	7		1.905	7		1.9219	7		5.9944	7		6.0909	7		1858	16		2	16		115	16		63	16		56	16		7	16		16	16		16.4	16
169	9		1	9		3	9		14.4415	9		8.6325	9		1.7949	9		1.8542	9		6.1553	9		6.2229	9		1899	19		2	19		102	19		70	19		38	19		9	19		19	19		13.8	19
129	8.5		1	8.5		2.41176	8.5		5.6975	8.5		1.8468	8.5		1.0075	8.5		1.0922	8.5		2.1336	8.5		2.4044	8.5		1978	17		2	17		117	17		55	17		35	17		8.5	17		17	17		13.6	17
88	10.5		1	10.5		4.33333	10.5		7.4539	10.5		2.2804	10.5		0.9059	10.5		0.9313	10.5		3.1157	10.5		3.3501	10.5		1956	15		2	15		84	15		47	15		38	15		10.5	15		15	15		12.6	15
104	6		1	6		2.85714	6		13.698	6		8.0874	6		1.7357	6		1.9727	6		5.2917	6		5.8176	6		1954	22		2	22		83	22		45	22		44	22		6	22		22	22		8.1	22
27	6		1	6		2.6875	6		8.151	6		3.2634	6		1.2785	6		1.3208	6		3.1919	6		3.4004	6		1872	16		3	16		110	16		50	16		38	16		6	16		16	16		9.4	16
100	6		1	6		3.66667	6		11.6713	6		5.2677	6		1.3039	6		1.4055	6		4.9445	6		5.1861	6		2008	22		2	22		104	22		73	22		50	22		6	22		22	22		10.7	22
87	10.5		1	10.5		3.57895	10.5		12.1047	10.5		6.3036	10.5		1.4647	10.5		1.524	10.5		5.0715	10.5		5.1731	10.5		1964	16		2	16		83	16		60	16		28	16		10.5	16		16	16		11.9	16
79	5		1	5		2.27273	5		12.8999	5		8.758	5		2.0743	5		2.4215	5		4.9107	5		5.0617	5		2010	16		2	16		100	16		55	16		40	16		5	16		16	16		8.5	16
55	9		1	9		2.75	9		13.0684	9		7.7889	9		1.6764	9		1.8373	9		5.3509	9		5.494	9		2010	16		2	16		94	16		61	16		30	16		9	16		16	16		14	16
111	6		1	6		2.94737	6		11.6822	6		6.2284	6		1.6256	6		1.7611	6		4.6482	6		4.8556	6		2050	11		2	11		90	11		50	11		34	11		6	11		11	11		10.9	11
124	12		1	12		3.04	12		13.5552	12		8.2252	12		1.8288	12		1.8542	12		5.7573	12		5.8222	12		1974	12		2	12		108	12		76	12		29	12		12	12		12	12		14.4	12
67	10		2	10		5.3	10		19.0254	10		9.5928	10		1.3208	10		1.9219	10		8.1365	10		8.5284	10		2045	8		2	8		67	8		60	8		19	8		10	8		8	8		13.1	8
70	9		1	9		5.10526	9		16.8437	9		9.2439	9		1.5917	9		1.9473	9		6.4685	9		7.3738	9		2364	17		2	17		103	17		50	17		45	17		9	17		17	17		13.9	17
31	10		1	10		8.33333	10		16.9853	10		6.4761	10		1.0668	10		1.143	10		7.493	10		7.7371	10		1720	19		1	19		120	19		69	19		42	19		10	19		19	19		14	19
79	10		1	10		2.66667	10		11.3011	10		5.2472	10		1.3039	10		1.6002	10		4.5889	10		4.8365	10		2570	17		1	17		78	17		70	17		28	17		10	17		17	17		12.8	17
70	6.5		1	6.5		3.26316	6.5		14.5762	6.5		9.9314	6.5		1.9727	6.5		2.3453	6.5		5.3086	6.5		5.9776	6.5		1450	7		2	7		107	7		74	7		39	7		6.5	7		7	7		17.1	7
128	10.1		1	10.1		3.2	10.1		12.9232	10.1		6.842	10.1		1.4732	10.1		1.6933	10.1		5.2832	10.1		5.5835	10.1		1950	9		3	9		130	9		80	9		56	9		10.1	9		9	9		16.3	9
58	10.5		1	10.5		3.41176	10.5		11.0827	10.5		4.751	10.5		1.1769	10.5		1.3885	10.5		4.6059	10.5		4.8564	10.5		1900	7		1	7		70	7		56	7		20.6	7		10.5	7		7	7		8.7	7
72	10.1		1	10.1		2.39286	10.1		14.1353	10.1		8.7466	10.1		1.8288	10.1		2.5569	10.1		4.7413	10.1		5.8279	10.1		1870	6		2	6		121	6		65	6		20.8	6		10.1	6		6	6		17.36	6
140	10.2		2	10.2		4.10526	10.2		15.5091	10.2		10.3935	10.2		2.0066	10.2		2.3114	10.2		5.5033	10.2		6.5608	10.2		1880	6		2	6		110	6		67	6		30.1	6		10.2	6		6	6		15.4	6
83	10.1		1	10.1		4.09091	10.1		15.5494	10.1		9.0607	10.1		1.8542	10.1		1.8881	10.1		6.5193	10.1		6.8111	10.1		1900	4		2	4		110	4		87	4		14.7	4		10.1	4		4	4		17	4
90	10.1		1	10.1		2.625	10.1		9.5397	10.1		5.0424	10.1		1.5917	10.1		1.6849	10.1		3.7423	10.1		3.8398	10.1		2150	9		2	9		87	9		77	9		20.8	9		10.1	9		9	9		17.79	9
137	10		1	10		1.94737	10		10.9727	10		5.976	10		1.6425	10		2.0151	10		3.8269	10		4.3085	10		2150	8		2	8		93	8		74	8		40.5	8		10	8		8	8		17	8
122	8.5		1	8.5		2.56	8.5		16.8825	8.5		9.9309	8.5		1.6171	8.5		1.9219	8.5		7.2475	8.5		7.3587	8.5		1841.62	9		1	9		91	9		72	9		30.5	9		8.5	9		9	9		12.42	9
95	8		1	8		3.33333	8		9.7588	8		4.2416	8		1.2277	8		1.3885	8		4.0471	8		4.1112	8		1550	10		1	10		75	10		40	10		29	10		8	10		10	10		6.32	10
75	8		1	8		7.90909	8		17.0052	8		6.2841	8		0.9483	8		1.5663	8		6.3754	8		7.5426	8		1850	30		4	30		48	30		44	30		25	30		8	30		30	30		11.16	30
111	10		2	10		3.84211	10		13.5948	10		7.1177	10		1.3631	10		1.6764	10		5.6981	10		5.8955	10		1830	12		2	12		110	12		46	12		34	12		10	12		12	12		14	12
160	6.5		1	6.5		2.6	6.5		10.9026	6.5		5.7127	6.5		1.4563	6.5		1.6933	6.5		4.2164	6.5		4.5248	6.5		1940	8		2	8		86	8		55	8		40	8		6.5	8		8	8		11.8	8
55	7		1	7		3.78571	7		11.5842	7		5.2729	7		1.3631	7		1.8034	7		3.8862	7		5.0922	7		1840	12		1	12		84	12		63	12		31.5	12		7	12		12	12		15.2	12
81	7		1	7		4.8	7		11.8042	7		4.7253	7		1.1853	7		1.6679	7		4.7921	7		5.1561	7		1000	8		1	8		60	8		45	8		24	8		7	8		8	8		9.07	8
89	8		1	8		2.9375	8		10.2154	8		5.133	8		1.5409	8		1.8288	8		3.8523	8		4.2012	8		2041	11		2	11		93	11		60	11		27	11		8	11		11	11		14	11
51	6		1	6		2.5625	6		9.7652	6		4.6206	6		1.5155	6		1.5325	6		4.0555	6		4.1787	6		1977	12		2	12		54	12		45	12		20	12		6	12		12	12		8	12
100	9		1	9		3.33333	9		9.797	9		3.6566	9		0.9991	9		1.3208	9		4.0809	9		4.2445	9		2062	16		2	16		70	16		66	16		14	16		9	16		16	16		12.67	16
81	12		1	12		3.14286	12		9.9314	12		4.325	12		1.2023	12		1.3885	12		4.1571	12		4.251	12		1860	8		3	8		110	8		90	8		43	8		12	8		8	8		14.6	8
61	7.5		1	7.5		2.61111	7.5		12.0188	7.5		6.007	7.5		1.397	7.5		1.6679	7.5		4.8768	7.5		5.0597	7.5		1822	15		2	15		90	15		73	15		42	15		7.5	15		15	15		11.7	15
82	10.5		1	10.5		3	10.5		9.7422	10.5		4.173	10.5		1.2192	10.5		1.3716	10.5		4.0132	10.5		4.205	10.5		1857	18		2	18		100	18		80	18		43	18		10.5	18		18	18		11.3	18
70	10		1	10		7	10		17.6138	10		8.9377	10		1.3462	10		1.9304	10		6.1637	10		7.7978	10		1890	7		3	7		110	7		60	7		47	7		10	7		7	7		16	7
152	6		1	6		1.88889	6		8.4218	6		3.9353	6		1.4563	6		1.5833	6		2.9887	6		3.3762	6		1833	19		2	19		75	19		63	19		43	19		6	19		19	19		11.3	19
105	9		1	9		2.26667	9		9.8955	9		4.0515	9		1.0753	9		1.27	9		4.2164	9		4.2955	9		1833	17		2	17		78	17		65	17		45	17		9	17		17	17		14	17
77	9.5		1	9.5		3	9.5		9.9863	9.5		4.2679	9.5		1.1261	9.5		1.4647	9.5		3.8862	9.5		4.254	9.5		1917	15		3	15		105	15		83	15		42	15		9.5	15		15	15		15	15
81.4596	12		1.01471	12		3.83969	12		12.6991	12		6.46825	12		1.44786	12		1.74799	12		4.93706	12		5.41059	12		1911	14		2	14		125	14		72	14		40	14		12	14		14	14		17.3	14
80	7.5		1	7.5		3.33333	7.5		9.2686	7.5		3.7119	7.5		1.2107	7.5		1.2531	7.5		3.81	7.5		4.0708	7.5		1805	15		3	15		110	15		80	15		55	15		7.5	15		15	15		14.8	15
120	7.5		1	7.5		3.31579	7.5		14.4385	7.5		8.5222	7.5		1.6595	7.5		1.8881	7.5		5.4695	7.5		6.2534	7.5		1757	13		2	13		93	13		66	13		30.3	13		7.5	13		13	13		14.7	13
95	8		1	8		2.65	8		9.9416	8		4.4469	8		1.2785	8		1.4563	8		4.064	8		4.2144	8		1640	13		2	13		60	13		52	13		25	13		8	13		13	13		11.4	13
116	5		1	5		3.9375	5		10.8915	5		4.8398	5		1.3377	5		1.4309	5		4.5635	5		4.7165	5		1650	15		2	15		60	15		58	15		30	15		5	15		15	15		10.5	15
95	7		1	7		4.44444	7		14.7109	7		6.2982	7		1.143	7		1.5155	7		6.3415	7		6.5099	7		1700	10		2	10		63	10		64	10		25	10		7	10		10	10		8.14	10
106	8.9		1	8.9		4.38889	8.9		16.1484	8.9		8.4116	8.9		1.524	8.9		1.7949	8.9		6.1214	8.9		7.057	8.9		1440	17		2	17		107	17		73	17		58	17		8.9	17		17	17		14.2	17
75	7		1	7		3.54545	7		8.1684	7		2.546	7		0.8297	7		1.0753	7		3.4544	7		3.5619	7		1520	14		2	14		74	14		70	14		28	14		7	14		14	14		13	14
35	9		1	9		3.5	9		15.0091	9		8.4978	9		1.5409	9		2.3453	9		5.4271	9		6.3319	9		1953	19		3	19		132	19		100	19		52	19		9	19		19	19		16.36	19
88	7.5		1	7.5		3.94444	7.5		15.2458	7.5		9.0628	7.5		1.7187	7.5		1.9727	7.5		6.4855	7.5		6.6786	7.5		1657	14		2	14		75	14		73	14		29	14		7.5	14		14	14		11.1	14
145	7.5		1	7.5		2.65	7.5		10.8056	7.5		5.7143	7.5		1.5917	7.5		1.8457	7.5		4.1063	7.5		4.3256	7.5		1868	14		2	14		85	14		54	14		28	14		7.5	14		14	14		10.5	14
81.4596	8		1.01471	8		3.83969	8		12.6991	8		6.46825	8		1.44786	8		1.74799	8		4.93706	8		5.41059	8		1877	14		2	14		123	14		78	14		37	14		8	14		14	14		16.7	14
55	11		1	11		4.86667	11		13.0827	11		5.6925	11		1.2277	11		1.5325	11		5.1477	11		5.4626	11		1882	14		2	14		110	14		71	14		28	14		11	14		14	14		14.1	14
42	6		1	6		5.5	6		9.6442	6		2.783	6		0.7874	6		0.8721	6		4.2503	6		4.3956	6		1655	12		2	12		114	12		67	12		18	12		6	12		12	12		12.4	12
75	10		1	10		6.64706	10		14.6799	10		6.3104	10		1.2615	10		1.3716	10		6.4177	10		6.5966	10		2780	14		2	14		106	14		65	14		37	14		10	14		14	14		19.8	14
71	13.5		1	13.5		2.8	13.5		7.5434	13.5		3.0071	13.5		1.2192	13.5		1.3123	13.5		2.9718	13.5		3.0693	13.5		1841.62	13		3	13		130	13		54	13		48	13		13.5	13		13	13		33	13
90	8.5		1	8.5		3.15	8.5		14.2171	8.5		9.1048	8.5		1.8119	8.5		2.0913	8.5		5.8674	8.5		5.9951	8.5		2190	17		2	17		70	17		40	17		33	17		8.5	17		17	17		12	17
175	13.5		1	13.5		2.88462	13.5		15.6021	13.5		12.4582	13.5		2.2352	13.5		2.7009	13.5		5.8843	13.5		6.2293	13.5		1841.62	16		2	16		115	16		79	16		44	16		13.5	16		16	16		15.7	16
43	11		1	11		2.25	11		8.0588	11		3.8034	11		1.4478	11		1.6425	11		2.9549	11		3.1138	11		1715	14		2	14		102	14		89	14		44	14		11	14		14	14		11.8	14
100	10.5		1	10.5		2	10.5		10.4711	10.5		6.1573	10.5		1.9219	10.5		2.032	10.5		4.0386	10.5		4.226	10.5		1715	16		3	16		134	16		90	16		36	16		10.5	16		16	16		14.6	16
67	11.5		1	11.5		5.6875	11.5		14.4728	11.5		6.3785	11.5		0.9906	11.5		1.4817	11.5		5.7319	11.5		6.4278	11.5		1841.62	16		3	16		129	16		88	16		46	16		11.5	16		16	16		16	16
65	11.5		1	11.5		4.44444	11.5		13.7915	11.5		6.5296	11.5		1.397	11.5		1.5325	11.5		5.9521	11.5		5.9492	11.5		1841.62	13		3	13		112	13		60	13		38	13		11.5	13		13	13		17	13
57	10		1	10		7.88889	10		8.4108	10		1.8425	10		0.5503	10		0.8382	10		3.4121	10		3.7133	10		1841.62	15		3	15		106	15		84	15		48	15		10	15		15	15		11.7	15
88	11		1	11		4.6875	11		8.2568	11		2.9548	11		0.9821	11		1.1176	11		3.3951	11		3.5081	11		2160	15		2	15		100	15		74	15		32	15		11	15		15	15		15.5	15
149	9.5		1	9.5		2.78261	9.5		9.964	9.5		5.0131	9.5		1.5409	9.5		1.6002	9.5		3.8947	9.5		4.0772	9.5		1841.62	19		2	19		110	19		83	19		56	19		9.5	19		19	19		12.6	19
141	8		1	8		1.94444	8		5.345	8		1.7264	8		1.2107	8		1.2615	8		1.8965	8		2.0175	8		1550	12		2	12		105	12		64	12		30	12		8	12		12	12		14.7	12
112	12		1	12		6.26087	12		16.0657	12		7.8773	12		1.3377	12		2.1505	12		5.2832	12		6.8165	12		1550	13		2	13		100	13		65	13		28	13		12	13		13	13		16.9	13
143	13		1	13		3.78261	13		11.2833	13		5.5258	13		1.4224	13		1.5579	13		4.6651	13		4.8931	13		1550	13		3	13		120	13		69	13		56	13		13	13		13	13		20.3	13
133	11		1	11		4.56	11		14.2103	11		6.3728	11		1.2023	11		1.4139	11		5.4864	11		6.3053	11		1550	13		2	13		86	13		56	13		22	13		11	13		13	13		13.4	13
41	9		1	9		4.63158	9		10.7537	9		3.9912	9		1.143	9		1.1938	9		4.5043	9		4.7736	9		1550	13		2	13		116	13		67	13		47	13		9	13		13	13		25.6	13
40	8.3		1	8.3		2.89655	8.3		10.8771	8.3		5.6235	8.3		1.6679	8.3		1.778	8.3		3.9539	8.3		4.3516	8.3		1560	11		2	11		74	11		59	11		23	11		8.3	11		11	11		13.5	11
182	10		1	10		3	10		10.5868	10		5.3353	10		1.5071	10		1.5579	10		4.1402	10		4.3548	10		1841.62	20		2	20		90	20		60	20		42	20		10	20		20	20		18.8	20
63	6		1	6		3.23077	6		8.4074	6		3.3894	6		1.1684	6		1.3039	6		3.3359	6		3.5657	6		1841.62	11		1	11		53	11		70	11		23	11		6	11		11	11		10.5	11
107	12		1	12		3.3913	12		14.4368	12		7.0669	12		1.2615	12		1.9727	12		5.8589	12		6.0653	12		1841.62	21		2	21		105	21		87	21		41	21		12	21		21	21		18.6	21
40	5		1	5		4.04762	5		13.9612	5		7.4278	5		1.4393	5		1.6595	5		5.8674	5		6.0511	5		1841.62	19		3	19		118	19		69	19		61	19		5	19		19	19		22.4	19
127	9		1	9		3.19048	9		12.4612	9		6.8726	9		1.4901	9		1.8119	9		4.9869	9		5.1525	9		2460	19		1	19		114	19		66	19		47	19		9	19		19	19		12.3	19
92	9		1	9		2.90909	9		11.3073	9		6.3062	9		1.7272	9		1.7441	9		4.2164	9		4.646	9		1950	18		3	18		118	18		77	18		43	18		9	18		18	18		16.6	18
73	4		1	4		4.5625	4		13.1136	4		7.4768	4		1.7018	4		1.778	4		5.588	4		5.7693	4		2100	19		2	19		91	19		46	19		43	19		4	19		19	19		12	19
81.4596	9		1.01471	9		3.83969	9		12.6991	9		6.46825	9		1.44786	9		1.74799	9		4.93706	9		5.41059	9		1950	17		2	17		90	17		57	17		34	17		9	17		17	17		7.2	17
50	7		1	7		4.09091	7		8.7122	7		3.0833	7		1.1091	7		1.3547	7		3.302	7		3.6851	7		2050	16		2	16		96	16		69	16		34	16		7	16		16	16		12.6	16
51	8		1	8		3.63158	8		15.2805	8		6.8388	8		1.2361	8		1.6679	8		5.6473	8		6.8157	8		1750	16		1	16		112	16		78	16		39	16		8	16		16	16		11.2	16
130	7		1	7		3.95238	7		14.0464	7		7.8353	7		1.5917	7		1.7865	7		5.4271	7		5.8939	7		1700	16		3	16		117	16		70	16		35	16		7	16		16	16		13.9	16
76	9		1	9		3.94737	9		12.957	9		6.0451	9		1.4478	9		1.5155	9		5.0038	9		5.5072	9		1841.62	11		2	11		85	11		56	11		31	11		9	11		11	11		12.5	11
65	6.5		1	6.5		2	6.5		7.9827	6.5		3.5371	6.5		1.4393	6.5		1.6341	6.5		2.7517	6.5		3.0868	6.5		1780	11		1	11		66	11		50	11		20	11		6.5	11		11	11		11.6	11
65	8		1	8		4.2	8		10.5006	8		4.1315	8		1.0922	8		1.2869	8		3.9201	8		4.5695	8		1660	17		1	17		80	17		50	17		28	17		8	17		17	17		12.5	17
81.4596	13		1.01471	13		3.83969	13		12.6991	13		6.46825	13		1.44786	13		1.74799	13		4.93706	13		5.41059	13		1310	17		2	17		134	17		78	17		59	17		13	17		17	17		15.5	17
64	11		1	11		4.2	11		11.7229	11		4.9697	11		1.2361	11		1.2869	11		5.0038	11		5.1088	11		1841.62	22		3	22		116	22		66	22		97	22		11	22		22	22		16.3	22
66	9		1	9		3.33333	9		9.6304	9		4.2382	9		1.3377	9		1.6256	9		3.8015	9		3.991	9		1900	16		2	16		133	16		73	16		35	16		9	16		16	16		18	16
40	10		1	10		3.91667	10		9.1444	10		3.0748	10		1.0668	10		1.1769	10		3.2851	10		3.9186	10		1841.62	16		2	16		90	16		57	16		47	16		10	16		16	16		19.7	16
50	7.5		1	7.5		3.21429	7.5		8.004	7.5		2.789	7.5		0.9144	7.5		1.1261	7.5		3.3782	7.5		3.4816	7.5		1841.62	13		1	13		105	13		70	13		37	13		7.5	13		13	13		9.7	13
63	5		1	5		4.9	5		8.327	5		2.1545	5		0.6773	5		0.8975	5		3.4375	5		3.6361	5		1841.62	16		2	16		116	16		56	16		38	16		5	16		16	16		13.6	16
85	6		1	6		2.66667	6		5.762	6		1.5193	6		0.7874	6		0.889	6		2.2013	6		2.5032	6		1841.62	12		1	12		74	12		40	12		28	12		6	12		12	12		15.7	12
104	7		1	7		3.33333	7		14.0914	7		8.5224	7		1.8881	7		1.9643	7		5.842	7		5.9737	7		1841.62	16		3	16		106	16		57	16		47	16		7	16		16	16		15.8	16
31	5		1	5		6.16667	5		11.0453	5		3.411	5		0.8805	5		1.2869	5		3.9878	5		4.4929	5		1841.62	19		1	19		70	19		55	19		40	19		5	19		19	19		11.46	19
165	12		1	12		2.19231	12		14.1114	12		10.0488	12		2.2013	12		2.2775	12		5.0969	12		5.8207	12		1841.62	19		2	19		125	19		67	19		40	19		12	19		19	19		17.8	19
70	13		1	13		5.13333	13		15.413	13		7.6941	13		1.3716	13		1.4647	13		6.7903	13		6.9176	13		1841.62	11		1	11		175	11		90	11		31	11		13	11		11	11		23.3	11
81.4596	14		1.01471	14		3.83969	14		12.6991	14		6.46825	14		1.44786	14		1.74799	14		4.93706	14		5.41059	14		1841.62	21		2	21		150	21		73	21		49	21		14	21		21	21		7.5	21
36	11		1	11		5.75	11		8.1299	11		2.216	11		0.8551	11		0.9144	11		3.5221	11		3.6953	11		1841.62	17		2	17		140	17		76	17		34	17		11	17		17	17		9.04	17
65	6		1	6		2.53333	6		9.7511	6		4.4522	6		1.3801	6		1.524	6		3.9878	6		4.1352	6		1909	15		1	15		98	15		49	15		27	15		6	15		15	15		14.9	15
100	13		1	13		3.76923	13		9.4511	13		3.7608	13		1.0414	13		1.4224	13		3.8439	13		3.981	13		1841.62	18		2	18		132	18		83	18		59	18		13	18		18	18		16.5	18

## Sheet: Covariance   Correlation_HID5
1.5	7.7		2	7.7		1.6	7.7		67	7.7		1	7.7		1.92308	7.7		7.1345	7.7		3.0102	7.7		1.4563	7.7		1.6171	7.7		2.3622	7.7		2.7724	7.7		1150	1		2	1		67	1		40	1		23	1
3.5	14.8		2	14.8		1.25	14.8		102	14.8		1	14.8		3.63636	14.8		15.6457	14.8		11.9885	14.8		3.5391	14.8		4.6905	14.8		3.4544	14.8		6.1429	14.8		1850	3		3	3		106	3		78	3		58	3
3.9	14.1		2	14.1		1.2	14.1		51	14.1		1	14.1		5.90909	14.1		14.1985	14.1		6.0485	14.1		1.3039	14.1		2.4299	14.1		4.7583	14.1		6.0721	14.1		1800	3		2	3		94	3		34	3		25	3
18.1	15.1		2	15.1		2.5	15.1		111	15.1		1	15.1		2.65625	15.1		18.5831	15.1		13.2461	15.1		2.1251	15.1		2.3283	15.1		7.4676	15.1		7.7721	15.1		1810	2		2	2		100	2		62	2		25	2
8.1	15.02		2	15.02		1.3	15.02		119	15.02		1	15.02		4.05556	15.02		20.7528	15.02		13.9658	15.02		1.8034	15.02		3.7253	15.02		3.7169	15.02		8.7252	15.02		1841.62	3		2	3		106	3		66	3		28	3
10.4	15.4		2	15.4		1.2	15.4		124	15.4		1	15.4		4.85714	15.4		13.4816	15.4		4.7741	15.4		0.889	15.4		1.2107	15.4		5.6727	15.4		6.0556	15.4		1841.62	2		3	2		120	2		88	2		37	2
10.5	14.2		2	14.2		2.1	14.2		12	14.2		1	14.2		2.45455	14.2		13.1891	14.2		6.4381	14.2		1.7611	14.2		1.8965	14.2		5.1731	14.2		5.6053	14.2		1841.62	3		2	3		112	3		68	3		34	3
8.9	16.6		2	16.6		1.6	16.6		45	16.6		1	16.6		3.56522	16.6		12.0765	16.6		5.3924	16.6		1.3547	16.6		1.5917	16.6		4.8599	16.6		5.1877	16.6		1841.62	3		2	3		123	3		80	3		34	3
9.8	20.2		2	20.2		1.6	20.2		68	20.2		1	20.2		4.48	20.2		16.7339	20.2		7.733	20.2		1.2785	20.2		1.5071	20.2		7.3914	20.2		7.477	20.2		1841.62	3		3	3		140	3		83	3		38	3
7.1	16.1		2	16.1		1.6	16.1		28	16.1		1	16.1		4.83333	16.1		15.4746	16.1		6.474	16.1		1.0753	16.1		2.4045	16.1		5.4356	16.1		6.4773	16.1		1841.62	3		2	3		109	3		86	3		26	3
7.6	8.5		2	8.5		1.4	8.5		124	8.5		1	8.5		4.21053	8.5		11.4737	8.5		4.7583	8.5		1.1684	8.5		1.5155	8.5		4.7837	8.5		4.9992	8.5		1841.62	3		2	3		50	3		48	3		27	3
13.5	14.7		2	14.7		2.3	14.7		132	14.7		1	14.7		3.86364	14.7		14.566	14.7		8.3796	14.7		1.6087	14.7		1.7272	14.7		6.0367	14.7		6.2458	14.7		1841.62	3		2	3		97	3		55	3		44	3
7.8	13.6		2	13.6		2	13.6		55	13.6		1	13.6		5	13.6		22.6763	13.6		14.8004	13.6		1.9304	13.6		4.318	13.6		6.35	13.6		8.1311	13.6		2060	2		3	2		81	2		40	2		45	2
8.6	14.9		2	14.9		1.6	14.9		87	14.9		1	14.9		3.2381	14.9		16.7182	14.9		11.0953	14.9		2.0066	14.9		2.3453	14.9		6.7903	14.9		7.0425	14.9		2060	3		3	3		82	3		48	3		42	3
14.7	12.5		2	12.5		3.2	12.5		91	12.5		1	12.5		3.7619	12.5		16.1545	12.5		10.0163	12.5		1.9219	12.5		2.0235	12.5		6.7818	12.5		6.8894	12.5		1841.62	2		2	2		83	2		38	2		29	2
10.8	14.5		2	14.5		1.9	14.5		112	14.5		1	14.5		4.13043	14.5		15.4608	14.5		7.8193	14.5		1.3462	14.5		1.7611	14.5		6.6294	14.5		6.7709	14.5		1841.62	3		3	3		82	3		50	3		29	3
4.2	17		2	17		2.2	17		39	17		1	17		3.88889	17		18.8982	17		12.834	17		2.0659	17		2.2098	17		7.6793	17		8.1442	17		1841.62	3		3	3		132	3		71	3		25	3
9.6	21.7		2	21.7		2.2	21.7		60	21.7		1	21.7		3.63636	21.7		15.1262	21.7		8.5755	21.7		1.5409	21.7		1.8034	21.7		6.2992	21.7		6.5622	21.7		1820	3		3	3		133	3		73	3		38	3
20.7	17.6		2	17.6		2	17.6		130	17.6		1	17.6		5.19231	17.6		16.5297	17.6		6.9983	17.6		1.143	17.6		2.3283	17.6		5.6557	17.6		7.0861	17.6		1820	1		2	1		120	1		49	1		21	1
6.6	15		2	15		1.8	15		50	15		1	15		4.38889	15		13.522	15		7.3446	15		1.6171	15		1.6849	15		5.588	15		5.7577	15		1820	2		3	2		117	2		64	2		50	2
8.5	17.1		2	17.1		2	17.1		53	17.1		1	17.1		3.55	17.1		16.6072	17.1		10.4759	17.1		2.032	17.1		2.1675	17.1		5.7743	17.1		7.2036	17.1		1820	3		3	3		99	3		65	3		42	3
3.8	16.4		2	16.4		1.5	16.4		67	16.4		1	16.4		4.33333	16.4		14.3323	16.4		6.6953	16.4		1.2107	16.4		1.7695	16.4		5.4441	16.4		6.1807	16.4		1860	3		3	3		101	3		60	3		49	3
6.33603	15.5		2.29191	15.5		1.64691	15.5		81.4596	15.5		1.01471	15.5		3.83969	15.5		12.6991	15.5		6.46825	15.5		1.44786	15.5		1.74799	15.5		4.93706	15.5		5.41059	15.5		1860	3		3	3		87	3		46	3		41	3
9.6	14.4		2	14.4		1.6	14.4		6.5	14.4		1	14.4		4.80952	14.4		16.622	14.4		7.5056	14.4		1.3547	14.4		1.5494	14.4		6.1891	14.4		7.4186	14.4		1860	2		2	2		92	2		40	2		25	2
9	13.7		2	13.7		1.8	13.7		115	13.7		1	13.7		4.14286	13.7		17.1673	13.7		7.0651	13.7		1.0075	13.7		1.6764	13.7		6.0113	13.7		7.6321	13.7		1860	3		2	3		80	3		40	3		38	3
5.7	16.8		2	16.8		1.98	16.8		49	16.8		1	16.8		2.89474	16.8		15.9685	16.8		11.1783	16.8		2.1505	16.8		2.2267	16.8		6.1129	16.8		6.8973	16.8		1890	2		3	2		120	2		58	2		58	2
3.9	16.9		2	16.9		1.6	16.9		66	16.9		1	16.9		6.26667	16.9		18.0116	16.9		8.4454	16.9		1.397	16.9		2.9295	16.9		5.5965	16.9		7.786	16.9		1940	2		2	2		121	2		46	2		34	2
3.6	12.8		2	12.8		1.4	12.8		66	12.8		1	12.8		1.89474	12.8		11.7582	12.8		7.8179	12.8		2.0997	12.8		2.2098	12.8		4.3011	12.8		4.3756	12.8		1940	3		3	3		111	3		58	3		36	3
1.3	16.1		2	16.1		1.3	16.1		53	16.1		1	16.1		2.36364	16.1		10.8149	16.1		6.4703	16.1		2.0405	16.1		2.0913	16.1		4.0386	16.1		4.2351	16.1		1930	1		2	1		114	1		49	1		43	1
2.3	18.1		3	18.1		2.3	18.1		42	18.1		1	18.1		1.125	18.1		8.0518	18.1		4.3704	18.1		2.1844	18.1		2.1844	18.1		2.6924	18.1		2.793	18.1		1940	4		2	4		74	4		46	4		22	4
1.2	9.3		2	9.3		1.3	9.3		37	9.3		1	9.3		4.5	9.3		11.1343	9.3		3.6462	9.3		0.8297	9.3		1.1091	9.3		4.7921	9.3		5.0486	9.3		1841.62	1		3	1		122	1		51	1		45	1
10.7	14.4		2	14.4		1.8	14.4		74	14.4		1	14.4		3.25	14.4		19.8263	14.4		13.241	14.4		2.0743	14.4		2.4553	14.4		6.8749	14.4		8.6533	14.4		1841.62	2		2	2		114	2		52	2		32	2
1	9.6		2	9.6		1.3	9.6		29	9.6		1	9.6		13	9.6		11.5503	9.6		4.6505	9.6		1.1684	9.6		1.3377	9.6		4.9784	9.6		5.1319	9.6		1200	1		3	1		126	1		40	1		45	1
0.9	10.4		2	10.4		0.9	10.4		28	10.4		1	10.4		4.71429	10.4		12.5234	10.4		5.2521	10.4		1.0837	10.4		1.2277	10.4		5.5033	10.4		5.6424	10.4		1200	1		3	1		150	1		45	1		36	1
0.9	13.4		2	13.4		0.7	13.4		25	13.4		1	13.4		4.375	13.4		10.3721	13.4		3.5421	13.4		0.9229	13.4		1.4986	13.4		3.8608	13.4		4.5571	13.4		1310	1		1	1		163	1		52	1		46	1
1.5	13		2	13		1.2	13		71	13		1	13		2.41667	13		10.0366	13		5.4963	13		1.7357	13		1.9219	13		3.6237	13		3.8064	13		1841.62	3		3	3		150	3		54	3		77	3
3.5	12.9		2	12.9		1.1	12.9		52	12.9		1	12.9		4.69231	12.9		14.9323	12.9		7.2638	12.9		1.2869	12.9		1.9558	12.9		6.0283	12.9		6.418	12.9		1841.62	3		2	3		113	3		73	3		33	3
6	18.5		2	18.5		1.4	18.5		93	18.5		1	18.5		3.94444	18.5		15.9756	18.5		8.5758	18.5		1.4647	18.5		1.8373	18.5		6.7225	18.5		6.9717	18.5		1841.62	2		3	2		113	2		49	2		50	2
9.5	11.1		2	11.1		1.97	11.1		0	11.1		0	11.1		5.5	11.1		16.2488	11.1		8.5007	11.1		1.4986	11.1		1.9643	11.1		6.0198	11.1		6.8546	11.1		1841.62	2		2	2		90	2		52	2		25	2
7	12.5		2	12.5		2.4	12.5		102	12.5		1	12.5		2.68421	12.5		13.5514	12.5		9.8125	12.5		2.2945	12.5		2.3114	12.5		5.2747	12.5		5.4171	12.5		1955	3		2	3		92	3		49	3		54	3
4.8	13.8		2	13.8		1.7	13.8		33	13.8		1	13.8		4.9375	13.8		17.6301	13.8		9.6483	13.8		1.6256	13.8		1.7272	13.8		7.6031	13.8		7.7751	13.8		1961	2		2	2		112	2		66	2		70	2
3.2	16.4		2	16.4		1.7	16.4		43	16.4		1	16.4		3.92308	16.4		14.082	16.4		8.5564	16.4		1.905	16.4		1.9219	16.4		5.9944	16.4		6.0909	16.4		1858	3		2	3		115	3		63	3		56	3
9.6	13.8		3	13.8		1.8	13.8		169	13.8		1	13.8		3	13.8		14.4415	13.8		8.6325	13.8		1.7949	13.8		1.8542	13.8		6.1553	13.8		6.2229	13.8		1899	3		2	3		102	3		70	3		38	3
4.5	13.6		2	13.6		1.7	13.6		129	13.6		1	13.6		2.41176	13.6		5.6975	13.6		1.8468	13.6		1.0075	13.6		1.0922	13.6		2.1336	13.6		2.4044	13.6		1978	3		2	3		117	3		55	3		35	3
6.8	12.6		2	12.6		1.9	12.6		88	12.6		1	12.6		4.33333	12.6		7.4539	12.6		2.2804	12.6		0.9059	12.6		0.9313	12.6		3.1157	12.6		3.3501	12.6		1956	2		2	2		84	2		47	2		38	2
7.9	8.1		3	8.1		2.3	8.1		104	8.1		1	8.1		2.85714	8.1		13.698	8.1		8.0874	8.1		1.7357	8.1		1.9727	8.1		5.2917	8.1		5.8176	8.1		1954	3		2	3		83	3		45	3		44	3
3	9.4		2	9.4		1.6	9.4		27	9.4		1	9.4		2.6875	9.4		8.151	9.4		3.2634	9.4		1.2785	9.4		1.3208	9.4		3.1919	9.4		3.4004	9.4		1872	3		3	3		110	3		50	3		38	3
7	10.7		3	10.7		1.9	10.7		100	10.7		1	10.7		3.66667	10.7		11.6713	10.7		5.2677	10.7		1.3039	10.7		1.4055	10.7		4.9445	10.7		5.1861	10.7		2008	3		2	3		104	3		73	3		50	3
8.5	11.9		3	11.9		1.9	11.9		87	11.9		1	11.9		3.57895	11.9		12.1047	11.9		6.3036	11.9		1.4647	11.9		1.524	11.9		5.0715	11.9		5.1731	11.9		1964	3		2	3		83	3		60	3		28	3
6.7	8.5		3	8.5		2	8.5		79	8.5		1	8.5		2.27273	8.5		12.8999	8.5		8.758	8.5		2.0743	8.5		2.4215	8.5		4.9107	8.5		5.0617	8.5		2010	3		2	3		100	3		55	3		40	3
4.8	14		3	14		1.7	14		55	14		1	14		2.75	14		13.0684	14		7.7889	14		1.6764	14		1.8373	14		5.3509	14		5.494	14		2010	3		2	3		94	3		61	3		30	3
6	10.9		3	10.9		1.7	10.9		111	10.9		1	10.9		2.94737	10.9		11.6822	10.9		6.2284	10.9		1.6256	10.9		1.7611	10.9		4.6482	10.9		4.8556	10.9		2050	3		2	3		90	3		50	3		34	3
9.5	14.4		2	14.4		1.9	14.4		124	14.4		1	14.4		3.04	14.4		13.5552	14.4		8.2252	14.4		1.8288	14.4		1.8542	14.4		5.7573	14.4		5.8222	14.4		1974	3		2	3		108	3		76	3		29	3
10.6	13.1		2	13.1		1.6	13.1		67	13.1		2	13.1		5.3	13.1		19.0254	13.1		9.5928	13.1		1.3208	13.1		1.9219	13.1		8.1365	13.1		8.5284	13.1		2045	3		2	3		67	3		60	3		19	3
10.9	13.9		2	13.9		2.2	13.9		70	13.9		1	13.9		5.10526	13.9		16.8437	13.9		9.2439	13.9		1.5917	13.9		1.9473	13.9		6.4685	13.9		7.3738	13.9		2364	3		2	3		103	3		50	3		45	3
2	14		2	14		0.9	14		31	14		1	14		8.33333	14		16.9853	14		6.4761	14		1.0668	14		1.143	14		7.493	14		7.7371	14		1720	1		1	1		120	1		69	1		42	1
2.3	12.8		2.3	12.8		0.6	12.8		79	12.8		1	12.8		2.66667	12.8		11.3011	12.8		5.2472	12.8		1.3039	12.8		1.6002	12.8		4.5889	12.8		4.8365	12.8		2570	3		1	3		78	3		70	3		28	3
5.3	17.1		2	17.1		1.2	17.1		70	17.1		1	17.1		3.26316	17.1		14.5762	17.1		9.9314	17.1		1.9727	17.1		2.3453	17.1		5.3086	17.1		5.9776	17.1		1450	3		2	3		107	3		74	3		39	3
9.4	16.3		3	16.3		1.4	16.3		128	16.3		1	16.3		3.2	16.3		12.9232	16.3		6.842	16.3		1.4732	16.3		1.6933	16.3		5.2832	16.3		5.5835	16.3		1950	2		3	2		130	2		80	2		56	2
4.1	8.7		2	8.7		1.4	8.7		58	8.7		1	8.7		3.41176	8.7		11.0827	8.7		4.751	8.7		1.1769	8.7		1.3885	8.7		4.6059	8.7		4.8564	8.7		1900	3		1	3		70	3		56	3		20.6	3
10.3	17.36		2	17.36		2.1	17.36		72	17.36		1	17.36		2.39286	17.36		14.1353	17.36		8.7466	17.36		1.8288	17.36		2.5569	17.36		4.7413	17.36		5.8279	17.36		1870	3		2	3		121	3		65	3		20.8	3
8.3	15.4		2	15.4		1.3	15.4		140	15.4		2	15.4		4.10526	15.4		15.5091	15.4		10.3935	15.4		2.0066	15.4		2.3114	15.4		5.5033	15.4		6.5608	15.4		1880	2		2	2		110	2		67	2		30.1	2
12.3	17		3	17		1.9	17		83	17		1	17		4.09091	17		15.5494	17		9.0607	17		1.8542	17		1.8881	17		6.5193	17		6.8111	17		1900	2		2	2		110	2		87	2		14.7	2
3	17.79		2	17.79		1	17.79		90	17.79		1	17.79		2.625	17.79		9.5397	17.79		5.0424	17.79		1.5917	17.79		1.6849	17.79		3.7423	17.79		3.8398	17.79		2150	2		2	2		87	2		77	2		20.8	2
3.8	17		2	17		1.2	17		137	17		1	17		1.94737	17		10.9727	17		5.976	17		1.6425	17		2.0151	17		3.8269	17		4.3085	17		2150	3		2	3		93	3		74	3		40.5	3
9.5	12.42		4	12.42		1.53	12.42		122	12.42		1	12.42		2.56	12.42		16.8825	12.42		9.9309	12.42		1.6171	12.42		1.9219	12.42		7.2475	12.42		7.3587	12.42		1841.62	3		1	3		91	3		72	3		30.5	3
2.3	6.32		2	6.32		1	6.32		95	6.32		1	6.32		3.33333	6.32		9.7588	6.32		4.2416	6.32		1.2277	6.32		1.3885	6.32		4.0471	6.32		4.1112	6.32		1550	3		1	3		75	3		40	3		29	3
4.2	11.16		2	11.16		1.3	11.16		75	11.16		1	11.16		7.90909	11.16		17.0052	11.16		6.2841	11.16		0.9483	11.16		1.5663	11.16		6.3754	11.16		7.5426	11.16		1850	2		4	2		48	2		44	2		25	2
9	14		3	14		2	14		111	14		2	14		3.84211	14		13.5948	14		7.1177	14		1.3631	14		1.6764	14		5.6981	14		5.8955	14		1830	2		2	2		110	2		46	2		34	2
7.9	11.8		2	11.8		1.9	11.8		160	11.8		1	11.8		2.6	11.8		10.9026	11.8		5.7127	11.8		1.4563	11.8		1.6933	11.8		4.2164	11.8		4.5248	11.8		1940	2		2	2		86	2		55	2		40	2
3.5	15.2		2	15.2		1.7	15.2		55	15.2		1	15.2		3.78571	15.2		11.5842	15.2		5.2729	15.2		1.3631	15.2		1.8034	15.2		3.8862	15.2		5.0922	15.2		1840	3		1	3		84	3		63	3		31.5	3
1.7	9.07		2	9.07		0.95	9.07		81	9.07		1	9.07		4.8	9.07		11.8042	9.07		4.7253	9.07		1.1853	9.07		1.6679	9.07		4.7921	9.07		5.1561	9.07		1000	3		1	3		60	3		45	3		24	3
4.2	14		2	14		1.6	14		89	14		1	14		2.9375	14		10.2154	14		5.133	14		1.5409	14		1.8288	14		3.8523	14		4.2012	14		2041	2		2	2		93	2		60	2		27	2
2.1	8		2.1	8		1.2	8		51	8		1	8		2.5625	8		9.7652	8		4.6206	8		1.5155	8		1.5325	8		4.0555	8		4.1787	8		1977	3		2	3		54	3		45	3		20	3
4	12.67		2	12.67		1.1	12.67		100	12.67		1	12.67		3.33333	12.67		9.797	12.67		3.6566	12.67		0.9991	12.67		1.3208	12.67		4.0809	12.67		4.2445	12.67		2062	3		2	3		70	3		66	3		14	3
3.4	14.6		2	14.6		1.7	14.6		81	14.6		1	14.6		3.14286	14.6		9.9314	14.6		4.325	14.6		1.2023	14.6		1.3885	14.6		4.1571	14.6		4.251	14.6		1860	3		3	3		110	3		90	3		43	3
3.1	11.7		2	11.7		1.3	11.7		61	11.7		1	11.7		2.61111	11.7		12.0188	11.7		6.007	11.7		1.397	11.7		1.6679	11.7		4.8768	11.7		5.0597	11.7		1822	3		2	3		90	3		73	3		42	3
2.3	11.3		3	11.3		1.2	11.3		82	11.3		1	11.3		3	11.3		9.7422	11.3		4.173	11.3		1.2192	11.3		1.3716	11.3		4.0132	11.3		4.205	11.3		1857	3		2	3		100	3		80	3		43	3
3.2	16		2	16		0.97	16		70	16		1	16		7	16		17.6138	16		8.9377	16		1.3462	16		1.9304	16		6.1637	16		7.7978	16		1890	3		3	3		110	3		60	3		47	3
3.7	11.3		2	11.3		1.6	11.3		152	11.3		1	11.3		1.88889	11.3		8.4218	11.3		3.9353	11.3		1.4563	11.3		1.5833	11.3		2.9887	11.3		3.3762	11.3		1833	3		2	3		75	3		63	3		43	3
2.3	14		2.3	14		1.3	14		105	14		1	14		2.26667	14		9.8955	14		4.0515	14		1.0753	14		1.27	14		4.2164	14		4.2955	14		1833	3		2	3		78	3		65	3		45	3
3.3	15		2	15		1.4	15		77	15		1	15		3	15		9.9863	15		4.2679	15		1.1261	15		1.4647	15		3.8862	15		4.254	15		1917	3		3	3		105	3		83	3		42	3
6.33603	17.3		2.29191	17.3		1.64691	17.3		81.4596	17.3		1.01471	17.3		3.83969	17.3		12.6991	17.3		6.46825	17.3		1.44786	17.3		1.74799	17.3		4.93706	17.3		5.41059	17.3		1911	3		2	3		125	3		72	3		40	3
1.9	14.8		3	14.8		1.1	14.8		80	14.8		1	14.8		3.33333	14.8		9.2686	14.8		3.7119	14.8		1.2107	14.8		1.2531	14.8		3.81	14.8		4.0708	14.8		1805	3		3	3		110	3		80	3		55	3
6.6	14.7		2	14.7		2.1	14.7		120	14.7		1	14.7		3.31579	14.7		14.4385	14.7		8.5222	14.7		1.6595	14.7		1.8881	14.7		5.4695	14.7		6.2534	14.7		1757	3		2	3		93	3		66	3		30.3	3
4.1	11.4		2	11.4		1.5	11.4		95	11.4		1	11.4		2.65	11.4		9.9416	11.4		4.4469	11.4		1.2785	11.4		1.4563	11.4		4.064	11.4		4.2144	11.4		1640	3		2	3		60	3		52	3		25	3
4	10.5		3	10.5		1.2	10.5		116	10.5		1	10.5		3.9375	10.5		10.8915	10.5		4.8398	10.5		1.3377	10.5		1.4309	10.5		4.5635	10.5		4.7165	10.5		1650	3		2	3		60	3		58	3		30	3
6.1	8.14		2	8.14		1.7	8.14		95	8.14		1	8.14		4.44444	8.14		14.7109	8.14		6.2982	8.14		1.143	8.14		1.5155	8.14		6.3415	8.14		6.5099	8.14		1700	3		2	3		63	3		64	3		25	3
7.2	14.2		3	14.2		1.5	14.2		106	14.2		1	14.2		4.38889	14.2		16.1484	14.2		8.4116	14.2		1.524	14.2		1.7949	14.2		6.1214	14.2		7.057	14.2		1440	3		2	3		107	3		73	3		58	3
1.7	13		2	13		1	13		75	13		1	13		3.54545	13		8.1684	13		2.546	13		0.8297	13		1.0753	13		3.4544	13		3.5619	13		1520	3		2	3		74	3		70	3		28	3
4.2	16.36		3	16.36		1.6	16.36		35	16.36		1	16.36		3.5	16.36		15.0091	16.36		8.4978	16.36		1.5409	16.36		2.3453	16.36		5.4271	16.36		6.3319	16.36		1953	3		3	3		132	3		100	3		52	3
7	11.1		2	11.1		2	11.1		88	11.1		1	11.1		3.94444	11.1		15.2458	11.1		9.0628	11.1		1.7187	11.1		1.9727	11.1		6.4855	11.1		6.6786	11.1		1657	2		2	2		75	2		73	2		29	2
6.3	10.5		3	10.5		1.9	10.5		145	10.5		1	10.5		2.65	10.5		10.8056	10.5		5.7143	10.5		1.5917	10.5		1.8457	10.5		4.1063	10.5		4.3256	10.5		1868	3		2	3		85	3		54	3		28	3
6.33603	16.7		2.29191	16.7		1.64691	16.7		81.4596	16.7		1.01471	16.7		3.83969	16.7		12.6991	16.7		6.46825	16.7		1.44786	16.7		1.74799	16.7		4.93706	16.7		5.41059	16.7		1877	3		2	3		123	3		78	3		37	3
4.2	14.1		2	14.1		1.8	14.1		55	14.1		1	14.1		4.86667	14.1		13.0827	14.1		5.6925	14.1		1.2277	14.1		1.5325	14.1		5.1477	14.1		5.4626	14.1		1882	2		2	2		110	2		71	2		28	2
1.9	12.4		2	12.4		1.1	12.4		42	12.4		1	12.4		5.5	12.4		9.6442	12.4		2.783	12.4		0.7874	12.4		0.8721	12.4		4.2503	12.4		4.3956	12.4		1655	2		2	2		114	2		67	2		18	2
9.1	19.8		2	19.8		1.8	19.8		75	19.8		1	19.8		6.64706	19.8		14.6799	19.8		6.3104	19.8		1.2615	19.8		1.3716	19.8		6.4177	19.8		6.5966	19.8		2780	2		2	2		106	2		65	2		37	2
3.4	33		3.4	33		1.53	33		71	33		1	33		2.8	33		7.5434	33		3.0071	33		1.2192	33		1.3123	33		2.9718	33		3.0693	33		1841.62	1		3	1		130	1		54	1		48	1
7.2	12		3	12		1.8	12		90	12		1	12		3.15	12		14.2171	12		9.1048	12		1.8119	12		2.0913	12		5.8674	12		5.9951	12		2190	1		2	1		70	1		40	1		33	1
12.8	15.7		2	15.7		2.4	15.7		175	15.7		1	15.7		2.88462	15.7		15.6021	15.7		12.4582	15.7		2.2352	15.7		2.7009	15.7		5.8843	15.7		6.2293	15.7		1841.62	2		2	2		115	2		79	2		44	2
2.9	11.8		3	11.8		1.8	11.8		43	11.8		1	11.8		2.25	11.8		8.0588	11.8		3.8034	11.8		1.4478	11.8		1.6425	11.8		2.9549	11.8		3.1138	11.8		1715	3		2	3		102	3		89	3		44	3
6.7	14.6		2	14.6		1.9	14.6		100	14.6		1	14.6		2	14.6		10.4711	14.6		6.1573	14.6		1.9219	14.6		2.032	14.6		4.0386	14.6		4.226	14.6		1715	3		3	3		134	3		90	3		36	3
7.2	16		2	16		1.8	16		67	16		1	16		5.6875	16		14.4728	16		6.3785	16		0.9906	16		1.4817	16		5.7319	16		6.4278	16		1841.62	3		3	3		129	3		88	3		46	3
17.7	17		2	17		2.6	17		65	17		1	17		4.44444	17		13.7915	17		6.5296	17		1.397	17		1.5325	17		5.9521	17		5.9492	17		1841.62	3		3	3		112	3		60	3		38	3
2.4	11.7		3	11.7		1.1	11.7		57	11.7		1	11.7		7.88889	11.7		8.4108	11.7		1.8425	11.7		0.5503	11.7		0.8382	11.7		3.4121	11.7		3.7133	11.7		1841.62	1		3	1		106	1		84	1		48	1
4.7	15.5		2	15.5		1.3	15.5		88	15.5		1	15.5		4.6875	15.5		8.2568	15.5		2.9548	15.5		0.9821	15.5		1.1176	15.5		3.3951	15.5		3.5081	15.5		2160	3		2	3		100	3		74	3		32	3
8.3	12.6		3	12.6		2.1	12.6		149	12.6		1	12.6		2.78261	12.6		9.964	12.6		5.0131	12.6		1.5409	12.6		1.6002	12.6		3.8947	12.6		4.0772	12.6		1841.62	1		2	1		110	1		83	1		56	1
4.7	14.7		3	14.7		2.2	14.7		141	14.7		1	14.7		1.94444	14.7		5.345	14.7		1.7264	14.7		1.2107	14.7		1.2615	14.7		1.8965	14.7		2.0175	14.7		1550	3		2	3		105	3		64	3		30	3
21.3	16.9		2	16.9		2	16.9		112	16.9		1	16.9		6.26087	16.9		16.0657	16.9		7.8773	16.9		1.3377	16.9		2.1505	16.9		5.2832	16.9		6.8165	16.9		1550	3		2	3		100	3		65	3		28	3
12.3	20.3		3	20.3		1.9	20.3		143	20.3		1	20.3		3.78261	20.3		11.2833	20.3		5.5258	20.3		1.4224	20.3		1.5579	20.3		4.6651	20.3		4.8931	20.3		1550	2		3	2		120	2		69	2		56	2
14.3	13.4		2	13.4		1.6	13.4		133	13.4		1	13.4		4.56	13.4		14.2103	13.4		6.3728	13.4		1.2023	13.4		1.4139	13.4		5.4864	13.4		6.3053	13.4		1550	2		2	2		86	2		56	2		22	2
9.3	25.6		2	25.6		2.4	25.6		41	25.6		1	25.6		4.63158	25.6		10.7537	25.6		3.9912	25.6		1.143	25.6		1.1938	25.6		4.5043	25.6		4.7736	25.6		1550	2		2	2		116	2		67	2		47	2
14.3	13.5		3	13.5		2.5	13.5		40	13.5		1	13.5		2.89655	13.5		10.8771	13.5		5.6235	13.5		1.6679	13.5		1.778	13.5		3.9539	13.5		4.3516	13.5		1560	3		2	3		74	3		59	3		23	3
13.6	18.8		2	18.8		1.9	18.8		182	18.8		1	18.8		3	18.8		10.5868	18.8		5.3353	18.8		1.5071	18.8		1.5579	18.8		4.1402	18.8		4.3548	18.8		1841.62	2		2	2		90	2		60	2		42	2
1.9	10.5		2	10.5		1.3	10.5		63	10.5		1	10.5		3.23077	10.5		8.4074	10.5		3.3894	10.5		1.1684	10.5		1.3039	10.5		3.3359	10.5		3.5657	10.5		1841.62	3		1	3		53	3		70	3		23	3
10.8	18.6		3	18.6		2	18.6		107	18.6		1	18.6		3.3913	18.6		14.4368	18.6		7.0669	18.6		1.2615	18.6		1.9727	18.6		5.8589	18.6		6.0653	18.6		1841.62	3		2	3		105	3		87	3		41	3
10.5	22.4		2	22.4		2.8	22.4		40	22.4		1	22.4		4.04762	22.4		13.9612	22.4		7.4278	22.4		1.4393	22.4		1.6595	22.4		5.8674	22.4		6.0511	22.4		1841.62	2		3	2		118	2		69	2		61	2
8.8	12.3		3	12.3		1.8	12.3		127	12.3		1	12.3		3.19048	12.3		12.4612	12.3		6.8726	12.3		1.4901	12.3		1.8119	12.3		4.9869	12.3		5.1525	12.3		2460	3		1	3		114	3		66	3		47	3
7.3	16.6		2	16.6		1.9	16.6		92	16.6		1	16.6		2.90909	16.6		11.3073	16.6		6.3062	16.6		1.7272	16.6		1.7441	16.6		4.2164	16.6		4.646	16.6		1950	3		3	3		118	3		77	3		43	3
6.4	12		2	12		1.9	12		73	12		1	12		4.5625	12		13.1136	12		7.4768	12		1.7018	12		1.778	12		5.588	12		5.7693	12		2100	3		2	3		91	3		46	3		43	3
6.33603	7.2		2.29191	7.2		1.64691	7.2		81.4596	7.2		1.01471	7.2		3.83969	7.2		12.6991	7.2		6.46825	7.2		1.44786	7.2		1.74799	7.2		4.93706	7.2		5.41059	7.2		1950	3		2	3		90	3		57	3		34	3
1.7	12.6		2	12.6		0.7	12.6		50	12.6		1	12.6		4.09091	12.6		8.7122	12.6		3.0833	12.6		1.1091	12.6		1.3547	12.6		3.302	12.6		3.6851	12.6		2050	3		2	3		96	3		69	3		34	3
4	11.2		2	11.2		2.1	11.2		51	11.2		1	11.2		3.63158	11.2		15.2805	11.2		6.8388	11.2		1.2361	11.2		1.6679	11.2		5.6473	11.2		6.8157	11.2		1750	3		1	3		112	3		78	3		39	3
10.2	13.9		3	13.9		2.1	13.9		130	13.9		1	13.9		3.95238	13.9		14.0464	13.9		7.8353	13.9		1.5917	13.9		1.7865	13.9		5.4271	13.9		5.8939	13.9		1700	2		3	2		117	2		70	2		35	2
6	12.5		2	12.5		1.8	12.5		76	12.5		1	12.5		3.94737	12.5		12.957	12.5		6.0451	12.5		1.4478	12.5		1.5155	12.5		5.0038	12.5		5.5072	12.5		1841.62	3		2	3		85	3		56	3		31	3
4.4	11.6		2	11.6		2	11.6		65	11.6		1	11.6		2	11.6		7.9827	11.6		3.5371	11.6		1.4393	11.6		1.6341	11.6		2.7517	11.6		3.0868	11.6		1780	2		1	2		66	2		50	2		20	2
4.3	12.5		2	12.5		1.8	12.5		65	12.5		1	12.5		4.2	12.5		10.5006	12.5		4.1315	12.5		1.0922	12.5		1.2869	12.5		3.9201	12.5		4.5695	12.5		1660	3		1	3		80	3		50	3		28	3
6.33603	15.5		2.29191	15.5		1.64691	15.5		81.4596	15.5		1.01471	15.5		3.83969	15.5		12.6991	15.5		6.46825	15.5		1.44786	15.5		1.74799	15.5		4.93706	15.5		5.41059	15.5		1310	2		2	2		134	2		78	2		59	2
4	16.3		2	16.3		1.7	16.3		64	16.3		1	16.3		4.2	16.3		11.7229	16.3		4.9697	16.3		1.2361	16.3		1.2869	16.3		5.0038	16.3		5.1088	16.3		1841.62	3		3	3		116	3		66	3		97	3
3.5	18		3.5	18		1.3	18		66	18		1	18		3.33333	18		9.6304	18		4.2382	18		1.3377	18		1.6256	18		3.8015	18		3.991	18		1900	3		2	3		133	3		73	3		35	3
2.1	19.7		2.1	19.7		1.1	19.7		40	19.7		1	19.7		3.91667	19.7		9.1444	19.7		3.0748	19.7		1.0668	19.7		1.1769	19.7		3.2851	19.7		3.9186	19.7		1841.62	3		2	3		90	3		57	3		47	3
2.6	9.7		3	9.7		1.7	9.7		50	9.7		1	9.7		3.21429	9.7		8.004	9.7		2.789	9.7		0.9144	9.7		1.1261	9.7		3.3782	9.7		3.4816	9.7		1841.62	3		1	3		105	3		70	3		37	3
1.9	13.6		2	13.6		1.5	13.6		63	13.6		1	13.6		4.9	13.6		8.327	13.6		2.1545	13.6		0.6773	13.6		0.8975	13.6		3.4375	13.6		3.6361	13.6		1841.62	2		2	2		116	2		56	2		38	2
1.3	15.7		2	15.7		0.7	15.7		85	15.7		1	15.7		2.66667	15.7		5.762	15.7		1.5193	15.7		0.7874	15.7		0.889	15.7		2.2013	15.7		2.5032	15.7		1841.62	3		1	3		74	3		40	3		28	3
10.6	15.8		3	15.8		2.4	15.8		104	15.8		1	15.8		3.33333	15.8		14.0914	15.8		8.5224	15.8		1.8881	15.8		1.9643	15.8		5.842	15.8		5.9737	15.8		1841.62	2		3	2		106	2		57	2		47	2
2.3	11.46		2.3	11.46		1.2	11.46		31	11.46		1	11.46		6.16667	11.46		11.0453	11.46		3.411	11.46		0.8805	11.46		1.2869	11.46		3.9878	11.46		4.4929	11.46		1841.62	3		1	3		70	3		55	3		40	3
9.1	17.8		4	17.8		1.5	17.8		165	17.8		1	17.8		2.19231	17.8		14.1114	17.8		10.0488	17.8		2.2013	17.8		2.2775	17.8		5.0969	17.8		5.8207	17.8		1841.62	2		2	2		125	2		67	2		40	2
4.5	23.3		3	23.3		2.5	23.3		70	23.3		1	23.3		5.13333	23.3		15.413	23.3		7.6941	23.3		1.3716	23.3		1.4647	23.3		6.7903	23.3		6.9176	23.3		1841.62	1		1	1		175	1		90	1		31	1
6.33603	7.5		2.29191	7.5		1.64691	7.5		81.4596	7.5		1.01471	7.5		3.83969	7.5		12.6991	7.5		6.46825	7.5		1.44786	7.5		1.74799	7.5		4.93706	7.5		5.41059	7.5		1841.62	1		2	1		150	1		73	1		49	1
1	9.04		2	9.04		0.9	9.04		36	9.04		1	9.04		5.75	9.04		8.1299	9.04		2.216	9.04		0.8551	9.04		0.9144	9.04		3.5221	9.04		3.6953	9.04		1841.62	1		2	1		140	1		76	1		34	1
2.3	14.9		3	14.9		0.7	14.9		65	14.9		1	14.9		2.53333	14.9		9.7511	14.9		4.4522	14.9		1.3801	14.9		1.524	14.9		3.9878	14.9		4.1352	14.9		1909	3		1	3		98	3		49	3		27	3
2.7	16.5		2.7	16.5		1	16.5		100	16.5		1	16.5		3.76923	16.5		9.4511	16.5		3.7608	16.5		1.0414	16.5		1.4224	16.5		3.8439	16.5		3.981	16.5		1841.62	1		2	1		132	1		83	1		59	1

## Sheet: Covariance   Correlation_HID6
1.3	2		2	2		5	2		1.5	2		2	2		1.6	2		67	2		1	2		1.92308	2		7.1345	2		3.0102	2		1.4563	2		1.6171	2		2.3622	2		2.7724	2		1150	7.4		2	7.4
1.1	2		1	2		2	2		3.5	2		2	2		1.25	2		102	2		1	2		3.63636	2		15.6457	2		11.9885	2		3.5391	2		4.6905	2		3.4544	2		6.1429	2		1850	7		3	7
1.1	2		1	2		2	2		3.9	2		2	2		1.2	2		51	2		1	2		5.90909	2		14.1985	2		6.0485	2		1.3039	2		2.4299	2		4.7583	2		6.0721	2		1800	100		2	100
3.2	2		2	2		5	2		18.1	2		2	2		2.5	2		111	2		1	2		2.65625	2		18.5831	2		13.2461	2		2.1251	2		2.3283	2		7.4676	2		7.7721	2		1810	105		2	105
1.8	2		1	2		5	2		8.1	2		2	2		1.3	2		119	2		1	2		4.05556	2		20.7528	2		13.9658	2		1.8034	2		3.7253	2		3.7169	2		8.7252	2		1841.62	95		2	95
2.1	2		1	2		2	2		10.4	2		2	2		1.2	2		124	2		1	2		4.85714	2		13.4816	2		4.7741	2		0.889	2		1.2107	2		5.6727	2		6.0556	2		1841.62	110		3	110
2.2	2		2	2		5	2		10.5	2		2	2		2.1	2		12	2		1	2		2.45455	2		13.1891	2		6.4381	2		1.7611	2		1.8965	2		5.1731	2		5.6053	2		1841.62	110		2	110
2.3	2		1	2		5	2		8.9	2		2	2		1.6	2		45	2		1	2		3.56522	2		12.0765	2		5.3924	2		1.3547	2		1.5917	2		4.8599	2		5.1877	2		1841.62	120		2	120
2.5	2		1	2		5	2		9.8	2		2	2		1.6	2		68	2		1	2		4.48	2		16.7339	2		7.733	2		1.2785	2		1.5071	2		7.3914	2		7.477	2		1841.62	120		3	120
1.8	3		1	3		5	3		7.1	3		2	3		1.6	3		28	3		1	3		4.83333	3		15.4746	3		6.474	3		1.0753	3		2.4045	3		5.4356	3		6.4773	3		1841.62	110		2	110
1.9	2		1	2		2	2		7.6	2		2	2		1.4	2		124	2		1	2		4.21053	2		11.4737	2		4.7583	2		1.1684	2		1.5155	2		4.7837	2		4.9992	2		1841.62	85		2	85
2.2	2		1	2		2	2		13.5	2		2	2		2.3	2		132	2		1	2		3.86364	2		14.566	2		8.3796	2		1.6087	2		1.7272	2		6.0367	2		6.2458	2		1841.62	110		2	110
1.5	3		1	3		2	3		7.8	3		2	3		2	3		55	3		1	3		5	3		22.6763	3		14.8004	3		1.9304	3		4.318	3		6.35	3		8.1311	3		2060	100		3	100
2.1	2		1	2		5	2		8.6	2		2	2		1.6	2		87	2		1	2		3.2381	2		16.7182	2		11.0953	2		2.0066	2		2.3453	2		6.7903	2		7.0425	2		2060	110		3	110
2.1	2		1	2		5	2		14.7	2		2	2		3.2	2		91	2		1	2		3.7619	2		16.1545	2		10.0163	2		1.9219	2		2.0235	2		6.7818	2		6.8894	2		1841.62	100		2	100
2.3	2		1	2		5	2		10.8	2		2	2		1.9	2		112	2		1	2		4.13043	2		15.4608	2		7.8193	2		1.3462	2		1.7611	2		6.6294	2		6.7709	2		1841.62	115		3	115
1.8	2		1	2		2	2		4.2	2		2	2		2.2	2		39	2		1	2		3.88889	2		18.8982	2		12.834	2		2.0659	2		2.2098	2		7.6793	2		8.1442	2		1841.62	110		3	110
2.2	2		1	2		5	2		9.6	2		2	2		2.2	2		60	2		1	2		3.63636	2		15.1262	2		8.5755	2		1.5409	2		1.8034	2		6.2992	2		6.5622	2		1820	90		3	90
2.6	2		1	2		2	2		20.7	2		2	2		2	2		130	2		1	2		5.19231	2		16.5297	2		6.9983	2		1.143	2		2.3283	2		5.6557	2		7.0861	2		1820	130		2	130
1.8	2		1	2		5	2		6.6	2		2	2		1.8	2		50	2		1	2		4.38889	2		13.522	2		7.3446	2		1.6171	2		1.6849	2		5.588	2		5.7577	2		1820	110		3	110
2	2		1	2		5	2		8.5	2		2	2		2	2		53	2		1	2		3.55	2		16.6072	2		10.4759	2		2.032	2		2.1675	2		5.7743	2		7.2036	2		1820	80		3	80
1.5	1		1	1		2	1		3.8	1		2	1		1.5	1		67	1		1	1		4.33333	1		14.3323	1		6.6953	1		1.2107	1		1.7695	1		5.4441	1		6.1807	1		1860	150		3	150
1.77426	2		1.19853	2		2.75	2		6.33603	2		2.29191	2		1.64691	2		81.4596	2		1.01471	2		3.83969	2		12.6991	2		6.46825	2		1.44786	2		1.74799	2		4.93706	2		5.41059	2		1860	85.6057		3	85.6057
2.1	2		1	2		5	2		9.6	2		2	2		1.6	2		6.5	2		1	2		4.80952	2		16.622	2		7.5056	2		1.3547	2		1.5494	2		6.1891	2		7.4186	2		1860	115		2	115
2.1	2		1	2		5	2		9	2		2	2		1.8	2		115	2		1	2		4.14286	2		17.1673	2		7.0651	2		1.0075	2		1.6764	2		6.0113	2		7.6321	2		1860	120		2	120
1.9	2		1	2		2	2		5.7	2		2	2		1.98	2		49	2		1	2		2.89474	2		15.9685	2		11.1783	2		2.1505	2		2.2267	2		6.1129	2		6.8973	2		1890	130		3	130
1.5	2		1	2		2	2		3.9	2		2	2		1.6	2		66	2		1	2		6.26667	2		18.0116	2		8.4454	2		1.397	2		2.9295	2		5.5965	2		7.786	2		1940	116		2	116
1.9	2		2	2		2	2		3.6	2		2	2		1.4	2		66	2		1	2		1.89474	2		11.7582	2		7.8179	2		2.0997	2		2.2098	2		4.3011	2		4.3756	2		1940	108		3	108
1.1	2		1	2		2	2		1.3	2		2	2		1.3	2		53	2		1	2		2.36364	2		10.8149	2		6.4703	2		2.0405	2		2.0913	2		4.0386	2		4.2351	2		1930	75		2	75
1.6	4		1	4		6	4		2.3	4		3	4		2.3	4		42	4		1	4		1.125	4		8.0518	4		4.3704	4		2.1844	4		2.1844	4		2.6924	4		2.793	4		1940	67		2	67
1	1		1	1		2	1		1.2	1		2	1		1.3	1		37	1		1	1		4.5	1		11.1343	1		3.6462	1		0.8297	1		1.1091	1		4.7921	1		5.0486	1		1841.62	130		3	130
2.8	2		1	2		5	2		10.7	2		2	2		1.8	2		74	2		1	2		3.25	2		19.8263	2		13.241	2		2.0743	2		2.4553	2		6.8749	2		8.6533	2		1841.62	110		2	110
0.3	1		1	1		1	1		1	1		2	1		1.3	1		29	1		1	1		13	1		11.5503	1		4.6505	1		1.1684	1		1.3377	1		4.9784	1		5.1319	1		1200	140		3	140
0.7	1		1	1		1	1		0.9	1		2	1		0.9	1		28	1		1	1		4.71429	1		12.5234	1		5.2521	1		1.0837	1		1.2277	1		5.5033	1		5.6424	1		1200	100		3	100
0.8	1		1	1		2	1		0.9	1		2	1		0.7	1		25	1		1	1		4.375	1		10.3721	1		3.5421	1		0.9229	1		1.4986	1		3.8608	1		4.5571	1		1310	110		1	110
1.2	1		2	1		2	1		1.5	1		2	1		1.2	1		71	1		1	1		2.41667	1		10.0366	1		5.4963	1		1.7357	1		1.9219	1		3.6237	1		3.8064	1		1841.62	114		3	114
1.3	1		1	1		5	1		3.5	1		2	1		1.1	1		52	1		1	1		4.69231	1		14.9323	1		7.2638	1		1.2869	1		1.9558	1		6.0283	1		6.418	1		1841.62	90		2	90
1.8	1		1	1		2	1		6	1		2	1		1.4	1		93	1		1	1		3.94444	1		15.9756	1		8.5758	1		1.4647	1		1.8373	1		6.7225	1		6.9717	1		1841.62	70		3	70
1.8	2		1	2		2	2		9.5	2		2	2		1.97	2		0	2		0	2		5.5	2		16.2488	2		8.5007	2		1.4986	2		1.9643	2		6.0198	2		6.8546	2		1841.62	90		2	90
1.9	2		2	2		2	2		7	2		2	2		2.4	2		102	2		1	2		2.68421	2		13.5514	2		9.8125	2		2.2945	2		2.3114	2		5.2747	2		5.4171	2		1955	80		2	80
1.6	2		1	2		2	2		4.8	2		2	2		1.7	2		33	2		1	2		4.9375	2		17.6301	2		9.6483	2		1.6256	2		1.7272	2		7.6031	2		7.7751	2		1961	65		2	65
1.3	2		1	2		2	2		3.2	2		2	2		1.7	2		43	2		1	2		3.92308	2		14.082	2		8.5564	2		1.905	2		1.9219	2		5.9944	2		6.0909	2		1858	70		2	70
2.4	2		2	2		2	2		9.6	2		3	2		1.8	2		169	2		1	2		3	2		14.4415	2		8.6325	2		1.7949	2		1.8542	2		6.1553	2		6.2229	2		1899	70		2	70
1.7	2		2	2		2	2		4.5	2		2	2		1.7	2		129	2		1	2		2.41176	2		5.6975	2		1.8468	2		1.0075	2		1.0922	2		2.1336	2		2.4044	2		1978	60		2	60
1.8	2		1	2		2	2		6.8	2		2	2		1.9	2		88	2		1	2		4.33333	2		7.4539	2		2.2804	2		0.9059	2		0.9313	2		3.1157	2		3.3501	2		1956	71		2	71
2.1	2		2	2		2	2		7.9	2		3	2		2.3	2		104	2		1	2		2.85714	2		13.698	2		8.0874	2		1.7357	2		1.9727	2		5.2917	2		5.8176	2		1954	81		2	81
1.6	2		2	2		2	2		3	2		2	2		1.6	2		27	2		1	2		2.6875	2		8.151	2		3.2634	2		1.2785	2		1.3208	2		3.1919	2		3.4004	2		1872	66		3	66
1.8	2		2	2		2	2		7	2		3	2		1.9	2		100	2		1	2		3.66667	2		11.6713	2		5.2677	2		1.3039	2		1.4055	2		4.9445	2		5.1861	2		2008	70		2	70
1.9	2		2	2		2	2		8.5	2		3	2		1.9	2		87	2		1	2		3.57895	2		12.1047	2		6.3036	2		1.4647	2		1.524	2		5.0715	2		5.1731	2		1964	80		2	80
2.2	2		1	2		2	2		6.7	2		3	2		2	2		79	2		1	2		2.27273	2		12.8999	2		8.758	2		2.0743	2		2.4215	2		4.9107	2		5.0617	2		2010	80		2	80
2	2		1	2		2	2		4.8	2		3	2		1.7	2		55	2		1	2		2.75	2		13.0684	2		7.7889	2		1.6764	2		1.8373	2		5.3509	2		5.494	2		2010	80		2	80
1.9	2		1	2		2	2		6	2		3	2		1.7	2		111	2		1	2		2.94737	2		11.6822	2		6.2284	2		1.6256	2		1.7611	2		4.6482	2		4.8556	2		2050	85		2	85
2.5	2		1	2		5	2		9.5	2		2	2		1.9	2		124	2		1	2		3.04	2		13.5552	2		8.2252	2		1.8288	2		1.8542	2		5.7573	2		5.8222	2		1974	100		2	100
2	2		1	2		5	2		10.6	2		2	2		1.6	2		67	2		2	2		5.3	2		19.0254	2		9.5928	2		1.3208	2		1.9219	2		8.1365	2		8.5284	2		2045	100		2	100
1.9	2		1	2		5	2		10.9	2		2	2		2.2	2		70	2		1	2		5.10526	2		16.8437	2		9.2439	2		1.5917	2		1.9473	2		6.4685	2		7.3738	2		2364	110		2	110
0.9	2		1	2		2	2		2	2		2	2		0.9	2		31	2		1	2		8.33333	2		16.9853	2		6.4761	2		1.0668	2		1.143	2		7.493	2		7.7371	2		1720	73		1	73
1.5	2		1	2		2	2		2.3	2		2.3	2		0.6	2		79	2		1	2		2.66667	2		11.3011	2		5.2472	2		1.3039	2		1.6002	2		4.5889	2		4.8365	2		2570	40		1	40
1.9	2		1	2		2	2		5.3	2		2	2		1.2	2		70	2		1	2		3.26316	2		14.5762	2		9.9314	2		1.9727	2		2.3453	2		5.3086	2		5.9776	2		1450	80		2	80
2.5	2		1	2		2	2		9.4	2		3	2		1.4	2		128	2		1	2		3.2	2		12.9232	2		6.842	2		1.4732	2		1.6933	2		5.2832	2		5.5835	2		1950	100		3	100
1.7	2		1	2		2	2		4.1	2		2	2		1.4	2		58	2		1	2		3.41176	2		11.0827	2		4.751	2		1.1769	2		1.3885	2		4.6059	2		4.8564	2		1900	70		1	70
2.8	2		1	2		2	2		10.3	2		2	2		2.1	2		72	2		1	2		2.39286	2		14.1353	2		8.7466	2		1.8288	2		2.5569	2		4.7413	2		5.8279	2		1870	100		2	100
1.9	2		1	2		5	2		8.3	2		2	2		1.3	2		140	2		2	2		4.10526	2		15.5091	2		10.3935	2		2.0066	2		2.3114	2		5.5033	2		6.5608	2		1880	100		2	100
2.2	2		1	2		5	2		12.3	2		3	2		1.9	2		83	2		1	2		4.09091	2		15.5494	2		9.0607	2		1.8542	2		1.8881	2		6.5193	2		6.8111	2		1900	100		2	100
1.6	2		1	2		2	2		3	2		2	2		1	2		90	2		1	2		2.625	2		9.5397	2		5.0424	2		1.5917	2		1.6849	2		3.7423	2		3.8398	2		2150	70		2	70
1.9	2		2	2		2	2		3.8	2		2	2		1.2	2		137	2		1	2		1.94737	2		10.9727	2		5.976	2		1.6425	2		2.0151	2		3.8269	2		4.3085	2		2150	100		2	100
2.5	1		1	1		2	1		9.5	1		4	1		1.53	1		122	1		1	1		2.56	1		16.8825	1		9.9309	1		1.6171	1		1.9219	1		7.2475	1		7.3587	1		1841.62	80		1	80
1.2	1		1	1		1	1		2.3	1		2	1		1	1		95	1		1	1		3.33333	1		9.7588	1		4.2416	1		1.2277	1		1.3885	1		4.0471	1		4.1112	1		1550	35		1	35
1.1	2		1	2		5	2		4.2	2		2	2		1.3	2		75	2		1	2		7.90909	2		17.0052	2		6.2841	2		0.9483	2		1.5663	2		6.3754	2		7.5426	2		1850	110		4	110
1.9	1		1	1		1	1		9	1		3	1		2	1		111	1		2	1		3.84211	1		13.5948	1		7.1177	1		1.3631	1		1.6764	1		5.6981	1		5.8955	1		1830	65		2	65
2	1		1	1		2	1		7.9	1		2	1		1.9	1		160	1		1	1		2.6	1		10.9026	1		5.7127	1		1.4563	1		1.6933	1		4.2164	1		4.5248	1		1940	65		2	65
1.4	2		1	2		1	2		3.5	2		2	2		1.7	2		55	2		1	2		3.78571	2		11.5842	2		5.2729	2		1.3631	2		1.8034	2		3.8862	2		5.0922	2		1840	60		1	60
1	2		1	2		2	2		1.7	2		2	2		0.95	2		81	2		1	2		4.8	2		11.8042	2		4.7253	2		1.1853	2		1.6679	2		4.7921	2		5.1561	2		1000	55		1	55
1.6	2		1	2		2	2		4.2	2		2	2		1.6	2		89	2		1	2		2.9375	2		10.2154	2		5.133	2		1.5409	2		1.8288	2		3.8523	2		4.2012	2		2041	90		2	90
1.6	2		1	2		2	2		2.1	2		2.1	2		1.2	2		51	2		1	2		2.5625	2		9.7652	2		4.6206	2		1.5155	2		1.5325	2		4.0555	2		4.1787	2		1977	60		2	60
1.5	2		1	2		1	2		4	2		2	2		1.1	2		100	2		1	2		3.33333	2		9.797	2		3.6566	2		0.9991	2		1.3208	2		4.0809	2		4.2445	2		2062	50		2	50
1.4	2		2	2		2	2		3.4	2		2	2		1.7	2		81	2		1	2		3.14286	2		9.9314	2		4.325	2		1.2023	2		1.3885	2		4.1571	2		4.251	2		1860	60		3	60
1.8	2		1	2		5	2		3.1	2		2	2		1.3	2		61	2		1	2		2.61111	2		12.0188	2		6.007	2		1.397	2		1.6679	2		4.8768	2		5.0597	2		1822	72		2	72
1.4	2		1	2		2	2		2.3	2		3	2		1.2	2		82	2		1	2		3	2		9.7422	2		4.173	2		1.2192	2		1.3716	2		4.0132	2		4.205	2		1857	56		2	56
1.1	2		1	2		2	2		3.2	2		2	2		0.97	2		70	2		1	2		7	2		17.6138	2		8.9377	2		1.3462	2		1.9304	2		6.1637	2		7.7978	2		1890	72		3	72
1.8	2		1	2		2	2		3.7	2		2	2		1.6	2		152	2		1	2		1.88889	2		8.4218	2		3.9353	2		1.4563	2		1.5833	2		2.9887	2		3.3762	2		1833	70		2	70
1.5	2		1	2		2	2		2.3	2		2.3	2		1.3	2		105	2		1	2		2.26667	2		9.8955	2		4.0515	2		1.0753	2		1.27	2		4.2164	2		4.2955	2		1833	90		2	90
1.6	2		1	2		2	2		3.3	2		2	2		1.4	2		77	2		1	2		3	2		9.9863	2		4.2679	2		1.1261	2		1.4647	2		3.8862	2		4.254	2		1917	60		3	60
1.77426	2		1.19853	2		2.75	2		6.33603	2		2.29191	2		1.64691	2		81.4596	2		1.01471	2		3.83969	2		12.6991	2		6.46825	2		1.44786	2		1.74799	2		4.93706	2		5.41059	2		1911	60		2	60
1.2	2		1	2		2	2		1.9	2		3	2		1.1	2		80	2		1	2		3.33333	2		9.2686	2		3.7119	2		1.2107	2		1.2531	2		3.81	2		4.0708	2		1805	100		3	100
1.9	2		1	2		5	2		6.6	2		2	2		2.1	2		120	2		1	2		3.31579	2		14.4385	2		8.5222	2		1.6595	2		1.8881	2		5.4695	2		6.2534	2		1757	80		2	80
2	2		1	2		2	2		4.1	2		2	2		1.5	2		95	2		1	2		2.65	2		9.9416	2		4.4469	2		1.2785	2		1.4563	2		4.064	2		4.2144	2		1640	45		2	45
1.6	2		1	2		2	2		4	2		3	2		1.2	2		116	2		1	2		3.9375	2		10.8915	2		4.8398	2		1.3377	2		1.4309	2		4.5635	2		4.7165	2		1650	90		2	90
1.8	2		1	2		5	2		6.1	2		2	2		1.7	2		95	2		1	2		4.44444	2		14.7109	2		6.2982	2		1.143	2		1.5155	2		6.3415	2		6.5099	2		1700	50		2	50
1.8	2		1	2		2	2		7.2	2		3	2		1.5	2		106	2		1	2		4.38889	2		16.1484	2		8.4116	2		1.524	2		1.7949	2		6.1214	2		7.057	2		1440	90		2	90
1.1	2		1	2		2	2		1.7	2		2	2		1	2		75	2		1	2		3.54545	2		8.1684	2		2.546	2		0.8297	2		1.0753	2		3.4544	2		3.5619	2		1520	50		2	50
1.8	2		2	2		2	2		4.2	2		3	2		1.6	2		35	2		1	2		3.5	2		15.0091	2		8.4978	2		1.5409	2		2.3453	2		5.4271	2		6.3319	2		1953	130		3	130
1.8	2		1	2		2	2		7	2		2	2		2	2		88	2		1	2		3.94444	2		15.2458	2		9.0628	2		1.7187	2		1.9727	2		6.4855	2		6.6786	2		1657	90		2	90
2	2		2	2		2	2		6.3	2		3	2		1.9	2		145	2		1	2		2.65	2		10.8056	2		5.7143	2		1.5917	2		1.8457	2		4.1063	2		4.3256	2		1868	75		2	75
1.77426	2		1.19853	2		2.75	2		6.33603	2		2.29191	2		1.64691	2		81.4596	2		1.01471	2		3.83969	2		12.6991	2		6.46825	2		1.44786	2		1.74799	2		4.93706	2		5.41059	2		1877	110		2	110
1.5	2		1	2		2	2		4.2	2		2	2		1.8	2		55	2		1	2		4.86667	2		13.0827	2		5.6925	2		1.2277	2		1.5325	2		5.1477	2		5.4626	2		1882	130		2	130
1	2		1	2		2	2		1.9	2		2	2		1.1	2		42	2		1	2		5.5	2		9.6442	2		2.783	2		0.7874	2		0.8721	2		4.2503	2		4.3956	2		1655	80		2	80
1.7	2		1	2		2	2		9.1	2		2	2		1.8	2		75	2		1	2		6.64706	2		14.6799	2		6.3104	2		1.2615	2		1.3716	2		6.4177	2		6.5966	2		2780	100		2	100
1.5	2		2	2		2	2		3.4	2		3.4	2		1.53	2		71	2		1	2		2.8	2		7.5434	2		3.0071	2		1.2192	2		1.3123	2		2.9718	2		3.0693	2		1841.62	104		3	104
2	2		2	2		5	2		7.2	2		3	2		1.8	2		90	2		1	2		3.15	2		14.2171	2		9.1048	2		1.8119	2		2.0913	2		5.8674	2		5.9951	2		2190	95		2	95
2.6	3		1	3		5	3		12.8	3		2	3		2.4	3		175	3		1	3		2.88462	3		15.6021	3		12.4582	3		2.2352	3		2.7009	3		5.8843	3		6.2293	3		1841.62	80		2	80
1.6	2		2	2		2	2		2.9	2		3	2		1.8	2		43	2		1	2		2.25	2		8.0588	2		3.8034	2		1.4478	2		1.6425	2		2.9549	2		3.1138	2		1715	77		2	77
2.4	2		2	2		5	2		6.7	2		2	2		1.9	2		100	2		1	2		2	2		10.4711	2		6.1573	2		1.9219	2		2.032	2		4.0386	2		4.226	2		1715	108		3	108
1.6	2		1	2		2	2		7.2	2		2	2		1.8	2		67	2		1	2		5.6875	2		14.4728	2		6.3785	2		0.9906	2		1.4817	2		5.7319	2		6.4278	2		1841.62	73		3	73
2.7	2		1	2		2	2		17.7	2		2	2		2.6	2		65	2		1	2		4.44444	2		13.7915	2		6.5296	2		1.397	2		1.5325	2		5.9521	2		5.9492	2		1841.62	97		3	97
0.9	2		1	2		2	2		2.4	2		3	2		1.1	2		57	2		1	2		7.88889	2		8.4108	2		1.8425	2		0.5503	2		0.8382	2		3.4121	2		3.7133	2		1841.62	60		3	60
1.6	2		1	2		2	2		4.7	2		2	2		1.3	2		88	2		1	2		4.6875	2		8.2568	2		2.9548	2		0.9821	2		1.1176	2		3.3951	2		3.5081	2		2160	68		2	68
2.3	1		2	1		2	1		8.3	1		3	1		2.1	1		149	1		1	1		2.78261	1		9.964	1		5.0131	1		1.5409	1		1.6002	1		3.8947	1		4.0772	1		1841.62	70		2	70
1.8	1		2	1		1	1		4.7	1		3	1		2.2	1		141	1		1	1		1.94444	1		5.345	1		1.7264	1		1.2107	1		1.2615	1		1.8965	1		2.0175	1		1550	60		2	60
2.3	2		1	2		2	2		21.3	2		2	2		2	2		112	2		1	2		6.26087	2		16.0657	2		7.8773	2		1.3377	2		2.1505	2		5.2832	2		6.8165	2		1550	110		2	110
2.3	2		1	2		2	2		12.3	2		3	2		1.9	2		143	2		1	2		3.78261	2		11.2833	2		5.5258	2		1.4224	2		1.5579	2		4.6651	2		4.8931	2		1550	83		3	83
2.5	2		1	2		5	2		14.3	2		2	2		1.6	2		133	2		1	2		4.56	2		14.2103	2		6.3728	2		1.2023	2		1.4139	2		5.4864	2		6.3053	2		1550	80		2	80
1.9	2		1	2		2	2		9.3	2		2	2		2.4	2		41	2		1	2		4.63158	2		10.7537	2		3.9912	2		1.143	2		1.1938	2		4.5043	2		4.7736	2		1550	70		2	70
2.9	2		2	2		5	2		14.3	2		3	2		2.5	2		40	2		1	2		2.89655	2		10.8771	2		5.6235	2		1.6679	2		1.778	2		3.9539	2		4.3516	2		1560	80		2	80
2.8	2		2	2		5	2		13.6	2		2	2		1.9	2		182	2		1	2		3	2		10.5868	2		5.3353	2		1.5071	2		1.5579	2		4.1402	2		4.3548	2		1841.62	85		2	85
1.3	2		1	2		2	2		1.9	2		2	2		1.3	2		63	2		1	2		3.23077	2		8.4074	2		3.3894	2		1.1684	2		1.3039	2		3.3359	2		3.5657	2		1841.62	53		1	53
2.3	2		1	2		2	2		10.8	2		3	2		2	2		107	2		1	2		3.3913	2		14.4368	2		7.0669	2		1.2615	2		1.9727	2		5.8589	2		6.0653	2		1841.62	72		2	72
2.1	3		1	3		2	3		10.5	3		2	3		2.8	3		40	3		1	3		4.04762	3		13.9612	3		7.4278	3		1.4393	3		1.6595	3		5.8674	3		6.0511	3		1841.62	110		3	110
2.1	2		1	2		2	2		8.8	2		3	2		1.8	2		127	2		1	2		3.19048	2		12.4612	2		6.8726	2		1.4901	2		1.8119	2		4.9869	2		5.1525	2		2460	83		1	83
2.2	2		1	2		2	2		7.3	2		2	2		1.9	2		92	2		1	2		2.90909	2		11.3073	2		6.3062	2		1.7272	2		1.7441	2		4.2164	2		4.646	2		1950	75		3	75
1.6	2		1	2		2	2		6.4	2		2	2		1.9	2		73	2		1	2		4.5625	2		13.1136	2		7.4768	2		1.7018	2		1.778	2		5.588	2		5.7693	2		2100	70		2	70
1.77426	2		1.19853	2		2.75	2		6.33603	2		2.29191	2		1.64691	2		81.4596	2		1.01471	2		3.83969	2		12.6991	2		6.46825	2		1.44786	2		1.74799	2		4.93706	2		5.41059	2		1950	83		2	83
1.1	2		1	2		1	2		1.7	2		2	2		0.7	2		50	2		1	2		4.09091	2		8.7122	2		3.0833	2		1.1091	2		1.3547	2		3.302	2		3.6851	2		2050	80		2	80
1.9	2		1	2		5	2		4	2		2	2		2.1	2		51	2		1	2		3.63158	2		15.2805	2		6.8388	2		1.2361	2		1.6679	2		5.6473	2		6.8157	2		1750	80		1	80
2.1	2		1	2		5	2		10.2	2		3	2		2.1	2		130	2		1	2		3.95238	2		14.0464	2		7.8353	2		1.5917	2		1.7865	2		5.4271	2		5.8939	2		1700	85		3	85
1.9	2		1	2		5	2		6	2		2	2		1.8	2		76	2		1	2		3.94737	2		12.957	2		6.0451	2		1.4478	2		1.5155	2		5.0038	2		5.5072	2		1841.62	80		2	80
2	2		2	2		2	2		4.4	2		2	2		2	2		65	2		1	2		2	2		7.9827	2		3.5371	2		1.4393	2		1.6341	2		2.7517	2		3.0868	2		1780	80		1	80
1.5	2		1	2		1	2		4.3	2		2	2		1.8	2		65	2		1	2		4.2	2		10.5006	2		4.1315	2		1.0922	2		1.2869	2		3.9201	2		4.5695	2		1660	77		1	77
1.77426	2		1.19853	2		2.75	2		6.33603	2		2.29191	2		1.64691	2		81.4596	2		1.01471	2		3.83969	2		12.6991	2		6.46825	2		1.44786	2		1.74799	2		4.93706	2		5.41059	2		1310	84		2	84
1.5	2		1	2		2	2		4	2		2	2		1.7	2		64	2		1	2		4.2	2		11.7229	2		4.9697	2		1.2361	2		1.2869	2		5.0038	2		5.1088	2		1841.62	67		3	67
1.5	2		2	2		2	2		3.5	2		3.5	2		1.3	2		66	2		1	2		3.33333	2		9.6304	2		4.2382	2		1.3377	2		1.6256	2		3.8015	2		3.991	2		1900	76		2	76
1.2	2		1	2		2	2		2.1	2		2.1	2		1.1	2		40	2		1	2		3.91667	2		9.1444	2		3.0748	2		1.0668	2		1.1769	2		3.2851	2		3.9186	2		1841.62	64		2	64
1.4	2		1	2		2	2		2.6	2		3	2		1.7	2		50	2		1	2		3.21429	2		8.004	2		2.789	2		0.9144	2		1.1261	2		3.3782	2		3.4816	2		1841.62	80		1	80
1	2		1	2		2	2		1.9	2		2	2		1.5	2		63	2		1	2		4.9	2		8.327	2		2.1545	2		0.6773	2		0.8975	2		3.4375	2		3.6361	2		1841.62	85		2	85
1.2	2		1	2		1	2		1.3	2		2	2		0.7	2		85	2		1	2		2.66667	2		5.762	2		1.5193	2		0.7874	2		0.889	2		2.2013	2		2.5032	2		1841.62	90		1	90
2.4	2		2	2		5	2		10.6	2		3	2		2.4	2		104	2		1	2		3.33333	2		14.0914	2		8.5224	2		1.8881	2		1.9643	2		5.842	2		5.9737	2		1841.62	83		3	83
1.2	2		1	2		2	2		2.3	2		2.3	2		1.2	2		31	2		1	2		6.16667	2		11.0453	2		3.411	2		0.8805	2		1.2869	2		3.9878	2		4.4929	2		1841.62	80		1	80
2.6	2		1	2		2	2		9.1	2		4	2		1.5	2		165	2		1	2		2.19231	2		14.1114	2		10.0488	2		2.2013	2		2.2775	2		5.0969	2		5.8207	2		1841.62	100		2	100
1.5	2		1	2		2	2		4.5	2		3	2		2.5	2		70	2		1	2		5.13333	2		15.413	2		7.6941	2		1.3716	2		1.4647	2		6.7903	2		6.9176	2		1841.62	100		1	100
1.77426	2		1.19853	2		2.75	2		6.33603	2		2.29191	2		1.64691	2		81.4596	2		1.01471	2		3.83969	2		12.6991	2		6.46825	2		1.44786	2		1.74799	2		4.93706	2		5.41059	2		1841.62	100		2	100
0.8	2		1	2		2	2		1	2		2	2		0.9	2		36	2		1	2		5.75	2		8.1299	2		2.216	2		0.8551	2		0.9144	2		3.5221	2		3.6953	2		1841.62	90		2	90
1.5	2		1	2		2	2		2.3	2		3	2		0.7	2		65	2		1	2		2.53333	2		9.7511	2		4.4522	2		1.3801	2		1.524	2		3.9878	2		4.1352	2		1909	63		1	63
1.3	2		1	2		2	2		2.7	2		2.7	2		1	2		100	2		1	2		3.76923	2		9.4511	2		3.7608	2		1.0414	2		1.4224	2		3.8439	2		3.981	2		1841.62	90		2	90

## Sheet: Covariance   Correlation_HID7
3	3.1		3.7	3.1		2.5	3.1		1.3	3.1		2	3.1		5	3.1		1.5	3.1		2	3.1		1.6	3.1		67	3.1		1	3.1		1.92308	3.1		7.1345	3.1		3.0102	3.1		1.4563	3.1		1.6171	3.1		2.3622	3.1
3	3.5		2.8	3.5		4	3.5		1.1	3.5		1	3.5		2	3.5		3.5	3.5		2	3.5		1.25	3.5		102	3.5		1	3.5		3.63636	3.5		15.6457	3.5		11.9885	3.5		3.5391	3.5		4.6905	3.5		3.4544	3.5
3	48		3.4	48		6.5	48		1.1	48		1	48		2	48		3.9	48		2	48		1.2	48		51	48		1	48		5.90909	48		14.1985	48		6.0485	48		1.3039	48		2.4299	48		4.7583	48
3	65		3.5	65		8.5	65		3.2	65		2	65		5	65		18.1	65		2	65		2.5	65		111	65		1	65		2.65625	65		18.5831	65		13.2461	65		2.1251	65		2.3283	65		7.4676	65
3	5		3.4	5		7.3	5		1.8	5		1	5		5	5		8.1	5		2	5		1.3	5		119	5		1	5		4.05556	5		20.7528	5		13.9658	5		1.8034	5		3.7253	5		3.7169	5
1	67		3.5	67		10.2	67		2.1	67		1	67		2	67		10.4	67		2	67		1.2	67		124	67		1	67		4.85714	67		13.4816	67		4.7741	67		0.889	67		1.2107	67		5.6727	67
4	50		4	50		5.4	50		2.2	50		2	50		5	50		10.5	50		2	50		2.1	50		12	50		1	50		2.45455	50		13.1891	50		6.4381	50		1.7611	50		1.8965	50		5.1731	50
3	50		4.7	50		8.2	50		2.3	50		1	50		5	50		8.9	50		2	50		1.6	50		45	50		1	50		3.56522	50		12.0765	50		5.3924	50		1.3547	50		1.5917	50		4.8599	50
1	53		4.5	53		11.2	53		2.5	53		1	53		5	53		9.8	53		2	53		1.6	53		68	53		1	53		4.48	53		16.7339	53		7.733	53		1.2785	53		1.5071	53		7.3914	53
1	47		4	47		8.7	47		1.8	47		1	47		5	47		7.1	47		2	47		1.6	47		28	47		1	47		4.83333	47		15.4746	47		6.474	47		1.0753	47		2.4045	47		5.4356	47
1	42		3.1	42		8	42		1.9	42		1	42		2	42		7.6	42		2	42		1.4	42		124	42		1	42		4.21053	42		11.4737	42		4.7583	42		1.1684	42		1.5155	42		4.7837	42
1	40		5.5	40		8.5	40		2.2	40		1	40		2	40		13.5	40		2	40		2.3	40		132	40		1	40		3.86364	40		14.566	40		8.3796	40		1.6087	40		1.7272	40		6.0367	40
1	45		3.5	45		7.5	45		1.5	45		1	45		2	45		7.8	45		2	45		2	45		55	45		1	45		5	45		22.6763	45		14.8004	45		1.9304	45		4.318	45		6.35	45
3	55		4	55		6.8	55		2.1	55		1	55		5	55		8.6	55		2	55		1.6	55		87	55		1	55		3.2381	55		16.7182	55		11.0953	55		2.0066	55		2.3453	55		6.7903	55
3	50		4	50		7.9	50		2.1	50		1	50		5	50		14.7	50		2	50		3.2	50		91	50		1	50		3.7619	50		16.1545	50		10.0163	50		1.9219	50		2.0235	50		6.7818	50
3	55		5	55		9.5	55		2.3	55		1	55		5	55		10.8	55		2	55		1.9	55		112	55		1	55		4.13043	55		15.4608	55		7.8193	55		1.3462	55		1.7611	55		6.6294	55
3	58		4.3	58		7	58		1.8	58		1	58		2	58		4.2	58		2	58		2.2	58		39	58		1	58		3.88889	58		18.8982	58		12.834	58		2.0659	58		2.2098	58		7.6793	58
3	50		3.9	50		8	50		2.2	50		1	50		5	50		9.6	50		2	50		2.2	50		60	50		1	50		3.63636	50		15.1262	50		8.5755	50		1.5409	50		1.8034	50		6.2992	50
3	56		4	56		13.5	56		2.6	56		1	56		2	56		20.7	56		2	56		2	56		130	56		1	56		5.19231	56		16.5297	56		6.9983	56		1.143	56		2.3283	56		5.6557	56
1	55		4.6	55		7.9	55		1.8	55		1	55		5	55		6.6	55		2	55		1.8	55		50	55		1	55		4.38889	55		13.522	55		7.3446	55		1.6171	55		1.6849	55		5.588	55
3	45		4.2	45		7.1	45		2	45		1	45		5	45		8.5	45		2	45		2	45		53	45		1	45		3.55	45		16.6072	45		10.4759	45		2.032	45		2.1675	45		5.7743	45
1	100		3.4	100		6.5	100		1.5	100		1	100		2	100		3.8	100		2	100		1.5	100		67	100		1	100		4.33333	100		14.3323	100		6.6953	100		1.2107	100		1.7695	100		5.4441	100
3	42.0291		3.74412	42.0291		6.50221	42.0291		1.77426	42.0291		1.19853	42.0291		2.75	42.0291		6.33603	42.0291		2.29191	42.0291		1.64691	42.0291		81.4596	42.0291		1.01471	42.0291		3.83969	42.0291		12.6991	42.0291		6.46825	42.0291		1.44786	42.0291		1.74799	42.0291		4.93706	42.0291
1	50		4	50		10.1	50		2.1	50		1	50		5	50		9.6	50		2	50		1.6	50		6.5	50		1	50		4.80952	50		16.622	50		7.5056	50		1.3547	50		1.5494	50		6.1891	50
1	59		4	59		8.7	59		2.1	59		1	59		5	59		9	59		2	59		1.8	59		115	59		1	59		4.14286	59		17.1673	59		7.0651	59		1.0075	59		1.6764	59		6.0113	59
1	54		4	54		5.5	54		1.9	54		1	54		2	54		5.7	54		2	54		1.98	54		49	54		1	54		2.89474	54		15.9685	54		11.1783	54		2.1505	54		2.2267	54		6.1129	54
3	51		3	51		9.4	51		1.5	51		1	51		2	51		3.9	51		2	51		1.6	51		66	51		1	51		6.26667	51		18.0116	51		8.4454	51		1.397	51		2.9295	51		5.5965	51
3	50		3.5	50		3.6	50		1.9	50		2	50		2	50		3.6	50		2	50		1.4	50		66	50		1	50		1.89474	50		11.7582	50		7.8179	50		2.0997	50		2.2098	50		4.3011	50
1	41		3.4	41		2.6	41		1.1	41		1	41		2	41		1.3	41		2	41		1.3	41		53	41		1	41		2.36364	41		10.8149	41		6.4703	41		2.0405	41		2.0913	41		4.0386	41
3	40		2.1	40		1.8	40		1.6	40		1	40		6	40		2.3	40		3	40		2.3	40		42	40		1	40		1.125	40		8.0518	40		4.3704	40		2.1844	40		2.1844	40		2.6924	40
1	66		3.5	66		4.5	66		1	66		1	66		2	66		1.2	66		2	66		1.3	66		37	66		1	66		4.5	66		11.1343	66		3.6462	66		0.8297	66		1.1091	66		4.7921	66
3	50		3.9	50		9.1	50		2.8	50		1	50		5	50		10.7	50		2	50		1.8	50		74	50		1	50		3.25	50		19.8263	50		13.241	50		2.0743	50		2.4553	50		6.8749	50
1	60		3.3	60		3.9	60		0.3	60		1	60		1	60		1	60		2	60		1.3	60		29	60		1	60		13	60		11.5503	60		4.6505	60		1.1684	60		1.3377	60		4.9784	60
1	58		2.5	58		3.3	58		0.7	58		1	58		1	58		0.9	58		2	58		0.9	58		28	58		1	58		4.71429	58		12.5234	58		5.2521	58		1.0837	58		1.2277	58		5.5033	58
1	58		3	58		3.5	58		0.8	58		1	58		2	58		0.9	58		2	58		0.7	58		25	58		1	58		4.375	58		10.3721	58		3.5421	58		0.9229	58		1.4986	58		3.8608	58
3	60		4.4	60		2.9	60		1.2	60		2	60		2	60		1.5	60		2	60		1.2	60		71	60		1	60		2.41667	60		10.0366	60		5.4963	60		1.7357	60		1.9219	60		3.6237	60
3	43		3	43		6.1	43		1.3	43		1	43		5	43		3.5	43		2	43		1.1	43		52	43		1	43		4.69231	43		14.9323	43		7.2638	43		1.2869	43		1.9558	43		6.0283	43
3	30		3.5	30		7.1	30		1.8	30		1	30		2	30		6	30		2	30		1.4	30		93	30		1	30		3.94444	30		15.9756	30		8.5758	30		1.4647	30		1.8373	30		6.7225	30
3	46		4.5	46		9.9	46		1.8	46		1	46		2	46		9.5	46		2	46		1.97	46		0	46		0	46		5.5	46		16.2488	46		8.5007	46		1.4986	46		1.9643	46		6.0198	46
1	45		3.7	45		5.1	45		1.9	45		2	45		2	45		7	45		2	45		2.4	45		102	45		1	45		2.68421	45		13.5514	45		9.8125	45		2.2945	45		2.3114	45		5.2747	45
3	36		3.3	36		7.9	36		1.6	36		1	36		2	36		4.8	36		2	36		1.7	36		33	36		1	36		4.9375	36		17.6301	36		9.6483	36		1.6256	36		1.7272	36		7.6031	36
1	30		3.2	30		5.1	30		1.3	30		1	30		2	30		3.2	30		2	30		1.7	30		43	30		1	30		3.92308	30		14.082	30		8.5564	30		1.905	30		1.9219	30		5.9944	30
1	40		3.8	40		7.2	40		2.4	40		2	40		2	40		9.6	40		3	40		1.8	40		169	40		1	40		3	40		14.4415	40		8.6325	40		1.7949	40		1.8542	40		6.1553	40
3	30		3.1	30		4.1	30		1.7	30		2	30		2	30		4.5	30		2	30		1.7	30		129	30		1	30		2.41176	30		5.6975	30		1.8468	30		1.0075	30		1.0922	30		2.1336	30
1	38		3	38		7.8	38		1.8	38		1	38		2	38		6.8	38		2	38		1.9	38		88	38		1	38		4.33333	38		7.4539	38		2.2804	38		0.9059	38		0.9313	38		3.1157	38
3	40		4.5	40		6	40		2.1	40		2	40		2	40		7.9	40		3	40		2.3	40		104	40		1	40		2.85714	40		13.698	40		8.0874	40		1.7357	40		1.9727	40		5.2917	40
1	35		3	35		4.3	35		1.6	35		2	35		2	35		3	35		2	35		1.6	35		27	35		1	35		2.6875	35		8.151	35		3.2634	35		1.2785	35		1.3208	35		3.1919	35
3	34		3.1	34		6.6	34		1.8	34		2	34		2	34		7	34		3	34		1.9	34		100	34		1	34		3.66667	34		11.6713	34		5.2677	34		1.3039	34		1.4055	34		4.9445	34
3	54		4	54		6.8	54		1.9	54		2	54		2	54		8.5	54		3	54		1.9	54		87	54		1	54		3.57895	54		12.1047	54		6.3036	54		1.4647	54		1.524	54		5.0715	54
3	44		3	44		5	44		2.2	44		1	44		2	44		6.7	44		3	44		2	44		79	44		1	44		2.27273	44		12.8999	44		8.758	44		2.0743	44		2.4215	44		4.9107	44
1	41		3.5	41		5.5	41		2	41		1	41		2	41		4.8	41		3	41		1.7	41		55	41		1	41		2.75	41		13.0684	41		7.7889	41		1.6764	41		1.8373	41		5.3509	41
1	41		3	41		5.6	41		1.9	41		1	41		2	41		6	41		3	41		1.7	41		111	41		1	41		2.94737	41		11.6822	41		6.2284	41		1.6256	41		1.7611	41		4.6482	41
3	50		4.2	50		7.6	50		2.5	50		1	50		5	50		9.5	50		2	50		1.9	50		124	50		1	50		3.04	50		13.5552	50		8.2252	50		1.8288	50		1.8542	50		5.7573	50
3	53		4.4	53		10.6	53		2	53		1	53		5	53		10.6	53		2	53		1.6	53		67	53		2	53		5.3	53		19.0254	53		9.5928	53		1.3208	53		1.9219	53		8.1365	53
1	50		4.3	50		9.7	50		1.9	50		1	50		5	50		10.9	50		2	50		2.2	50		70	50		1	50		5.10526	50		16.8437	50		9.2439	50		1.5917	50		1.9473	50		6.4685	50
3	40		4	40		7.5	40		0.9	40		1	40		2	40		2	40		2	40		0.9	40		31	40		1	40		8.33333	40		16.9853	40		6.4761	40		1.0668	40		1.143	40		7.493	40
3	20		2.7	20		4	20		1.5	20		1	20		2	20		2.3	20		2.3	20		0.6	20		79	20		1	20		2.66667	20		11.3011	20		5.2472	20		1.3039	20		1.6002	20		4.5889	20
3	40		3.5	40		6.2	40		1.9	40		1	40		2	40		5.3	40		2	40		1.2	40		70	40		1	40		3.26316	40		14.5762	40		9.9314	40		1.9727	40		2.3453	40		5.3086	40
3	50		4.5	50		8	50		2.5	50		1	50		2	50		9.4	50		3	50		1.4	50		128	50		1	50		3.2	50		12.9232	50		6.842	50		1.4732	50		1.6933	50		5.2832	50
3	30		6	30		5.8	30		1.7	30		1	30		2	30		4.1	30		2	30		1.4	30		58	30		1	30		3.41176	30		11.0827	30		4.751	30		1.1769	30		1.3885	30		4.6059	30
1	55		4	55		6.7	55		2.8	55		1	55		2	55		10.3	55		2	55		2.1	55		72	55		1	55		2.39286	55		14.1353	55		8.7466	55		1.8288	55		2.5569	55		4.7413	55
3	50		4.7	50		7.8	50		1.9	50		1	50		5	50		8.3	50		2	50		1.3	50		140	50		2	50		4.10526	50		15.5091	50		10.3935	50		2.0066	50		2.3114	50		5.5033	50
1	50		4.2	50		9	50		2.2	50		1	50		5	50		12.3	50		3	50		1.9	50		83	50		1	50		4.09091	50		15.5494	50		9.0607	50		1.8542	50		1.8881	50		6.5193	50
3	35		3.3	35		4.2	35		1.6	35		1	35		2	35		3	35		2	35		1	35		90	35		1	35		2.625	35		9.5397	35		5.0424	35		1.5917	35		1.6849	35		3.7423	35
3	50		4	50		3.7	50		1.9	50		2	50		2	50		3.8	50		2	50		1.2	50		137	50		1	50		1.94737	50		10.9727	50		5.976	50		1.6425	50		2.0151	50		3.8269	50
3	30		4.8	30		6.4	30		2.5	30		1	30		2	30		9.5	30		4	30		1.53	30		122	30		1	30		2.56	30		16.8825	30		9.9309	30		1.6171	30		1.9219	30		7.2475	30
3	20		2.6	20		4	20		1.2	20		1	20		1	20		2.3	20		2	20		1	20		95	20		1	20		3.33333	20		9.7588	20		4.2416	20		1.2277	20		1.3885	20		4.0471	20
1	50		3.1	50		8.7	50		1.1	50		1	50		5	50		4.2	50		2	50		1.3	50		75	50		1	50		7.90909	50		17.0052	50		6.2841	50		0.9483	50		1.5663	50		6.3754	50
1	65		3.8	65		7.3	65		1.9	65		1	65		1	65		9	65		3	65		2	65		111	65		2	65		3.84211	65		13.5948	65		7.1177	65		1.3631	65		1.6764	65		5.6981	65
3	30		4.3	30		5.2	30		2	30		1	30		2	30		7.9	30		2	30		1.9	30		160	30		1	30		2.6	30		10.9026	30		5.7127	30		1.4563	30		1.6933	30		4.2164	30
1	30		3.5	30		5.3	30		1.4	30		1	30		1	30		3.5	30		2	30		1.7	30		55	30		1	30		3.78571	30		11.5842	30		5.2729	30		1.3631	30		1.8034	30		3.8862	30
3	30		3.3	30		4.8	30		1	30		1	30		2	30		1.7	30		2	30		0.95	30		81	30		1	30		4.8	30		11.8042	30		4.7253	30		1.1853	30		1.6679	30		4.7921	30
3	4.5		2.8	4.5		4.7	4.5		1.6	4.5		1	4.5		2	4.5		4.2	4.5		2	4.5		1.6	4.5		89	4.5		1	4.5		2.9375	4.5		10.2154	4.5		5.133	4.5		1.5409	4.5		1.8288	4.5		3.8523	4.5
3	20		2.8	20		4.1	20		1.6	20		1	20		2	20		2.1	20		2.1	20		1.2	20		51	20		1	20		2.5625	20		9.7652	20		4.6206	20		1.5155	20		1.5325	20		4.0555	20
3	25		3.5	25		5	25		1.5	25		1	25		1	25		4	25		2	25		1.1	25		100	25		1	25		3.33333	25		9.797	25		3.6566	25		0.9991	25		1.3208	25		4.0809	25
3	35		2.8	35		4.4	35		1.4	35		2	35		2	35		3.4	35		2	35		1.7	35		81	35		1	35		3.14286	35		9.9314	35		4.325	35		1.2023	35		1.3885	35		4.1571	35
3	42		4.5	42		4.7	42		1.8	42		1	42		5	42		3.1	42		2	42		1.3	42		61	42		1	42		2.61111	42		12.0188	42		6.007	42		1.397	42		1.6679	42		4.8768	42
1	29		3.8	29		4.2	29		1.4	29		1	29		2	29		2.3	29		3	29		1.2	29		82	29		1	29		3	29		9.7422	29		4.173	29		1.2192	29		1.3716	29		4.0132	29
3	34		2.5	34		7.7	34		1.1	34		1	34		2	34		3.2	34		2	34		0.97	34		70	34		1	34		7	34		17.6138	34		8.9377	34		1.3462	34		1.9304	34		6.1637	34
3	40		3.2	40		3.4	40		1.8	40		1	40		2	40		3.7	40		2	40		1.6	40		152	40		1	40		1.88889	40		8.4218	40		3.9353	40		1.4563	40		1.5833	40		2.9887	40
3	40		4.1	40		3.4	40		1.5	40		1	40		2	40		2.3	40		2.3	40		1.3	40		105	40		1	40		2.26667	40		9.8955	40		4.0515	40		1.0753	40		1.27	40		4.2164	40
3	40		3.8	40		4.8	40		1.6	40		1	40		2	40		3.3	40		2	40		1.4	40		77	40		1	40		3	40		9.9863	40		4.2679	40		1.1261	40		1.4647	40		3.8862	40
2.32117	30		3.74412	30		6.50221	30		1.77426	30		1.19853	30		2.75	30		6.33603	30		2.29191	30		1.64691	30		81.4596	30		1.01471	30		3.83969	30		12.6991	30		6.46825	30		1.44786	30		1.74799	30		4.93706	30
3	40		4.3	40		4	40		1.2	40		1	40		2	40		1.9	40		3	40		1.1	40		80	40		1	40		3.33333	40		9.2686	40		3.7119	40		1.2107	40		1.2531	40		3.81	40
3	40		3.9	40		6.3	40		1.9	40		1	40		5	40		6.6	40		2	40		2.1	40		120	40		1	40		3.31579	40		14.4385	40		8.5222	40		1.6595	40		1.8881	40		5.4695	40
3	25		2.1	25		5.3	25		2	25		1	25		2	25		4.1	25		2	25		1.5	25		95	25		1	25		2.65	25		9.9416	25		4.4469	25		1.2785	25		1.4563	25		4.064	25
3	40		4	40		6.3	40		1.6	40		1	40		2	40		4	40		3	40		1.2	40		116	40		1	40		3.9375	40		10.8915	40		4.8398	40		1.3377	40		1.4309	40		4.5635	40
3	30		2.8	30		8	30		1.8	30		1	30		5	30		6.1	30		2	30		1.7	30		95	30		1	30		4.44444	30		14.7109	30		6.2982	30		1.143	30		1.5155	30		6.3415	30
1	40		3.9	40		7.9	40		1.8	40		1	40		2	40		7.2	40		3	40		1.5	40		106	40		1	40		4.38889	40		16.1484	40		8.4116	40		1.524	40		1.7949	40		6.1214	40
3	30		3	30		3.9	30		1.1	30		1	30		2	30		1.7	30		2	30		1	30		75	30		1	30		3.54545	30		8.1684	30		2.546	30		0.8297	30		1.0753	30		3.4544	30
3	50		3.4	50		6.3	50		1.8	50		2	50		2	50		4.2	50		3	50		1.6	50		35	50		1	50		3.5	50		15.0091	50		8.4978	50		1.5409	50		2.3453	50		5.4271	50
1	40		3.9	40		7.1	40		1.8	40		1	40		2	40		7	40		2	40		2	40		88	40		1	40		3.94444	40		15.2458	40		9.0628	40		1.7187	40		1.9727	40		6.4855	40
3	40		3.4	40		5.3	40		2	40		2	40		2	40		6.3	40		3	40		1.9	40		145	40		1	40		2.65	40		10.8056	40		5.7143	40		1.5917	40		1.8457	40		4.1063	40
2.32117	55		3.74412	55		6.50221	55		1.77426	55		1.19853	55		2.75	55		6.33603	55		2.29191	55		1.64691	55		81.4596	55		1.01471	55		3.83969	55		12.6991	55		6.46825	55		1.44786	55		1.74799	55		4.93706	55
1	50		3	50		7.3	50		1.5	50		1	50		2	50		4.2	50		2	50		1.8	50		55	50		1	50		4.86667	50		13.0827	50		5.6925	50		1.2277	50		1.5325	50		5.1477	50
1	42		2.7	42		5.5	42		1	42		1	42		2	42		1.9	42		2	42		1.1	42		42	42		1	42		5.5	42		9.6442	42		2.783	42		0.7874	42		0.8721	42		4.2503	42
1	48		3.2	48		11.3	48		1.7	48		1	48		2	48		9.1	48		2	48		1.8	48		75	48		1	48		6.64706	48		14.6799	48		6.3104	48		1.2615	48		1.3716	48		6.4177	48
1	46		3.6	46		4.2	46		1.5	46		2	46		2	46		3.4	46		3.4	46		1.53	46		71	46		1	46		2.8	46		7.5434	46		3.0071	46		1.2192	46		1.3123	46		2.9718	46
1	44		3.2	44		6.3	44		2	44		2	44		5	44		7.2	44		3	44		1.8	44		90	44		1	44		3.15	44		14.2171	44		9.1048	44		1.8119	44		2.0913	44		5.8674	44
3	37		4.5	37		7.5	37		2.6	37		1	37		5	37		12.8	37		2	37		2.4	37		175	37		1	37		2.88462	37		15.6021	37		12.4582	37		2.2352	37		2.7009	37		5.8843	37
3	32		4.1	32		3.6	32		1.6	32		2	32		2	32		2.9	32		3	32		1.8	32		43	32		1	32		2.25	32		8.0588	32		3.8034	32		1.4478	32		1.6425	32		2.9549	32
3	48		4	48		4.8	48		2.4	48		2	48		5	48		6.7	48		2	48		1.9	48		100	48		1	48		2	48		10.4711	48		6.1573	48		1.9219	48		2.032	48		4.0386	48
1	30		3.5	30		9.1	30		1.6	30		1	30		2	30		7.2	30		2	30		1.8	30		67	30		1	30		5.6875	30		14.4728	30		6.3785	30		0.9906	30		1.4817	30		5.7319	30
3	45		5.4	45		12	45		2.7	45		1	45		2	45		17.7	45		2	45		2.6	45		65	45		1	45		4.44444	45		13.7915	45		6.5296	45		1.397	45		1.5325	45		5.9521	45
3	29		3.7	29		7.1	29		0.9	29		1	29		2	29		2.4	29		3	29		1.1	29		57	29		1	29		7.88889	29		8.4108	29		1.8425	29		0.5503	29		0.8382	29		3.4121	29
3	37		4	37		7.5	37		1.6	37		1	37		2	37		4.7	37		2	37		1.3	37		88	37		1	37		4.6875	37		8.2568	37		2.9548	37		0.9821	37		1.1176	37		3.3951	37
3	34		4.7	34		6.4	34		2.3	34		2	34		2	34		8.3	34		3	34		2.1	34		149	34		1	34		2.78261	34		9.964	34		5.0131	34		1.5409	34		1.6002	34		3.8947	34
3	38		3.9	38		3.5	38		1.8	38		2	38		1	38		4.7	38		3	38		2.2	38		141	38		1	38		1.94444	38		5.345	38		1.7264	38		1.2107	38		1.2615	38		1.8965	38
3	56		5.4	56		14.4	56		2.3	56		1	56		2	56		21.3	56		2	56		2	56		112	56		1	56		6.26087	56		16.0657	56		7.8773	56		1.3377	56		2.1505	56		5.2832	56
3	41		4.9	41		8.7	41		2.3	41		1	41		2	41		12.3	41		3	41		1.9	41		143	41		1	41		3.78261	41		11.2833	41		5.5258	41		1.4224	41		1.5579	41		4.6651	41
3	43		4	43		11.4	43		2.5	43		1	43		5	43		14.3	43		2	43		1.6	43		133	43		1	43		4.56	43		14.2103	43		6.3728	43		1.2023	43		1.4139	43		5.4864	43
3	28		3.9	28		8.8	28		1.9	28		1	28		2	28		9.3	28		2	28		2.4	28		41	28		1	28		4.63158	28		10.7537	28		3.9912	28		1.143	28		1.1938	28		4.5043	28
3	37		3.4	37		8.4	37		2.9	37		2	37		5	37		14.3	37		3	37		2.5	37		40	37		1	37		2.89655	37		10.8771	37		5.6235	37		1.6679	37		1.778	37		3.9539	37
3	45		5.8	45		8.4	45		2.8	45		2	45		5	45		13.6	45		2	45		1.9	45		182	45		1	45		3	45		10.5868	45		5.3353	45		1.5071	45		1.5579	45		4.1402	45
3	24		3	24		4.2	24		1.3	24		1	24		2	24		1.9	24		2	24		1.3	24		63	24		1	24		3.23077	24		8.4074	24		3.3894	24		1.1684	24		1.3039	24		3.3359	24
3	37		5.8	37		7.8	37		2.3	37		1	37		2	37		10.8	37		3	37		2	37		107	37		1	37		3.3913	37		14.4368	37		7.0669	37		1.2615	37		1.9727	37		5.8589	37
3	60		4.4	60		8.5	60		2.1	60		1	60		2	60		10.5	60		2	60		2.8	60		40	60		1	60		4.04762	60		13.9612	60		7.4278	60		1.4393	60		1.6595	60		5.8674	60
3	45		4.8	45		6.7	45		2.1	45		1	45		2	45		8.8	45		3	45		1.8	45		127	45		1	45		3.19048	45		12.4612	45		6.8726	45		1.4901	45		1.8119	45		4.9869	45
1	33		4.3	33		6.4	33		2.2	33		1	33		2	33		7.3	33		2	33		1.9	33		92	33		1	33		2.90909	33		11.3073	33		6.3062	33		1.7272	33		1.7441	33		4.2164	33
1	37		3.4	37		7.3	37		1.6	37		1	37		2	37		6.4	37		2	37		1.9	37		73	37		1	37		4.5625	37		13.1136	37		7.4768	37		1.7018	37		1.778	37		5.588	37
2.32117	40		3.74412	40		6.50221	40		1.77426	40		1.19853	40		2.75	40		6.33603	40		2.29191	40		1.64691	40		81.4596	40		1.01471	40		3.83969	40		12.6991	40		6.46825	40		1.44786	40		1.74799	40		4.93706	40
3	40		3.5	40		4.5	40		1.1	40		1	40		1	40		1.7	40		2	40		0.7	40		50	40		1	40		4.09091	40		8.7122	40		3.0833	40		1.1091	40		1.3547	40		3.302	40
3	36		5.3	36		6.9	36		1.9	36		1	36		5	36		4	36		2	36		2.1	36		51	36		1	36		3.63158	36		15.2805	36		6.8388	36		1.2361	36		1.6679	36		5.6473	36
1	44		4.4	44		8.3	44		2.1	44		1	44		5	44		10.2	44		3	44		2.1	44		130	44		1	44		3.95238	44		14.0464	44		7.8353	44		1.5917	44		1.7865	44		5.4271	44
1	40		3.2	40		7.5	40		1.9	40		1	40		5	40		6	40		2	40		1.8	40		76	40		1	40		3.94737	40		12.957	40		6.0451	40		1.4478	40		1.5155	40		5.0038	40
3	48		2.5	48		4	48		2	48		2	48		2	48		4.4	48		2	48		2	48		65	48		1	48		2	48		7.9827	48		3.5371	48		1.4393	48		1.6341	48		2.7517	48
1	40		2.6	40		6.3	40		1.5	40		1	40		1	40		4.3	40		2	40		1.8	40		65	40		1	40		4.2	40		10.5006	40		4.1315	40		1.0922	40		1.2869	40		3.9201	40
2.32117	38		3.74412	38		6.50221	38		1.77426	38		1.19853	38		2.75	38		6.33603	38		2.29191	38		1.64691	38		81.4596	38		1.01471	38		3.83969	38		12.6991	38		6.46825	38		1.44786	38		1.74799	38		4.93706	38
1	34		3.5	34		6.3	34		1.5	34		1	34		2	34		4	34		2	34		1.7	34		64	34		1	34		4.2	34		11.7229	34		4.9697	34		1.2361	34		1.2869	34		5.0038	34
3	37		3.7	37		5	37		1.5	37		2	37		2	37		3.5	37		3.5	37		1.3	37		66	37		1	37		3.33333	37		9.6304	37		4.2382	37		1.3377	37		1.6256	37		3.8015	37
3	28		3.3	28		4.7	28		1.2	28		1	28		2	28		2.1	28		2.1	28		1.1	28		40	28		1	28		3.91667	28		9.1444	28		3.0748	28		1.0668	28		1.1769	28		3.2851	28
1	40		3.5	40		4.5	40		1.4	40		1	40		2	40		2.6	40		3	40		1.7	40		50	40		1	40		3.21429	40		8.004	40		2.789	40		0.9144	40		1.1261	40		3.3782	40
1	50		3.1	50		4.9	50		1	50		1	50		2	50		1.9	50		2	50		1.5	50		63	50		1	50		4.9	50		8.327	50		2.1545	50		0.6773	50		0.8975	50		3.4375	50
3	30		3.2	30		3.2	30		1.2	30		1	30		1	30		1.3	30		2	30		0.7	30		85	30		1	30		2.66667	30		5.762	30		1.5193	30		0.7874	30		0.889	30		2.2013	30
3	50		3.8	50		8	50		2.4	50		2	50		5	50		10.6	50		3	50		2.4	50		104	50		1	50		3.33333	50		14.0914	50		8.5224	50		1.8881	50		1.9643	50		5.842	50
3	42		3.2	42		7.4	42		1.2	42		1	42		2	42		2.3	42		2.3	42		1.2	42		31	42		1	42		6.16667	42		11.0453	42		3.411	42		0.8805	42		1.2869	42		3.9878	42
3	45		4	45		5.7	45		2.6	45		1	45		2	45		9.1	45		4	45		1.5	45		165	45		1	45		2.19231	45		14.1114	45		10.0488	45		2.2013	45		2.2775	45		5.0969	45
1	54		6.5	54		7.7	54		1.5	54		1	54		2	54		4.5	54		3	54		2.5	54		70	54		1	54		5.13333	54		15.413	54		7.6941	54		1.3716	54		1.4647	54		6.7903	54
2.32117	50		3.74412	50		6.50221	50		1.77426	50		1.19853	50		2.75	50		6.33603	50		2.29191	50		1.64691	50		81.4596	50		1.01471	50		3.83969	50		12.6991	50		6.46825	50		1.44786	50		1.74799	50		4.93706	50
3	53		3.1	53		4.6	53		0.8	53		1	53		2	53		1	53		2	53		0.9	53		36	53		1	53		5.75	53		8.1299	53		2.216	53		0.8551	53		0.9144	53		3.5221	53
3	34		2.8	34		3.8	34		1.5	34		1	34		2	34		2.3	34		3	34		0.7	34		65	34		1	34		2.53333	34		9.7511	34		4.4522	34		1.3801	34		1.524	34		3.9878	34
3	43		2.9	43		4.9	43		1.3	43		1	43		2	43		2.7	43		2.7	43		1	43		100	43		1	43		3.76923	43		9.4511	43		3.7608	43		1.0414	43		1.4224	43		3.8439	43

[truncated: 17 more sheets: Covariance   Correlation_HID8, Covariance   Correlation_HID9, Covariance   Correlation_HID10, Covariance   Correlation_HID11, Covariance   Correlation_HID12, Covariance   Correlation_HID13, Covariance   Correlation_HID14, Covariance   Correlation_HID15, Covariance   Correlation_HID16, Covariance   Correlation_HID17, Covariance   Correlation_HID18, Covariance   Correlation_HID19, Covariance   Correlation_HID20, Covariance   Correlation_HID21, Covariance   Correlation_HID22, Covariance   Correlation, KMO&Bartlett's]
