# Supplementary material for: Genetic diversity and population structure of Ethiopian Capsicum germplasms
Source: PLoS One. 2019 May 21;14(5):e0216886. doi: 10.1371/journal.pone.0216886 (PMC6528999; doi:10.1371/journal.pone.0216886)
Supplement: S2 Table — (XLSX) [file pone.0216886.s002.xlsx]

## Sheet: 1st Plate
#	Library Name	Adapter Index#	Adapter Index sequence	volume(㎕)	RUN Type	RUN Type 2	RUN Type 2	Conc. (ng/ul)	Result*
1	SNU17-1	Index 1	AACAC	15	Single-end	1 x 101 cycle	1 lane	3.93	Pass
2	SNU17-2	Index 2	ACTAT	15	Single-end	1 x 101 cycle	1 lane	4.4	Pass
3	SNU17-3	Index 3	CACTG	15	Single-end	1 x 101 cycle	1 lane	4.91	Pass
4	SNU17-4	Index 4	CGCAG	15	Single-end	1 x 101 cycle	1 lane	5.54	Pass
5	SNU17-5	Index 5	CTTAC	15	Single-end	1 x 101 cycle	1 lane	6.36	Pass
6	SNU17-6	Index 6	GGTAC	15	Single-end	1 x 101 cycle	1 lane	5.43	Pass
7	SNU17-7	Index 7	GTTAT	15	Single-end	1 x 101 cycle	1 lane	3.03	Pass
8	SNU17-8	Index 8	TCTAA	15	Single-end	1 x 101 cycle	1 lane	2.71	Pass
9	SNU17-9	Index 9	TTGCG	15	Single-end	1 x 101 cycle	1 lane	5.15	Pass
10	SNU17-10	Index 10	ACTCC	15	Single-end	1 x 101 cycle	1 lane	5.7	Pass
11	SNU17-11	Index 11	CAGAC	15	Single-end	1 x 101 cycle	1 lane	5.61	Pass
12	SNU17-12	Index 12	CGCCA	15	Single-end	1 x 101 cycle	1 lane	5.73	Pass
13	SNU17-13	Index 13	CCTCA	15	Single-end	1 x 101 cycle	1 lane	5.36	Pass
14	SNU17-14	Index 14	CTCGG	15	Single-end	1 x 101 cycle	1 lane	5.63	Pass
15	SNU17-15	Index 15	GTTCC	15	Single-end	1 x 101 cycle	1 lane	6.2	Pass
16	SNU17-16	Index 16	TATGT	15	Single-end	1 x 101 cycle	1 lane	5.26	Pass
17	SNU17-17	Index 17	AACGT	15	Single-end	1 x 101 cycle	1 lane	4	Pass
18	SNU17-18	Index 18	ACTGA	15	Single-end	1 x 101 cycle	1 lane	5.84	Pass
19	SNU17-19	Index 19	CAGCG	15	Single-end	1 x 101 cycle	1 lane	4.95	Pass
20	SNU17-20	Index 20	CGCGC	15	Single-end	1 x 101 cycle	1 lane	5.35	Pass
21	SNU17-21	Index 21	CTTGT	15	Single-end	1 x 101 cycle	1 lane	4.62	Pass
22	SNU17-22	Index 22	GGTGT	15	Single-end	1 x 101 cycle	1 lane	5.09	Pass
23	SNU17-23	Index 23	GTTGA	15	Single-end	1 x 101 cycle	1 lane	4.3	Pass
24	SNU17-24	Index 24	TGCCT	15	Single-end	1 x 101 cycle	1 lane	4.14	Pass
25	SNU17-25	Index 25	AACTA	15	Single-end	1 x 101 cycle	1 lane	4.25	Pass
26	SNU17-26	Index 26	ACTTG	15	Single-end	1 x 101 cycle	1 lane	4.03	Pass
27	SNU17-27	Index 27	CAGGT	15	Single-end	1 x 101 cycle	1 lane	4.61	Pass
28	SNU17-28	Index 28	CGCTT	15	Single-end	1 x 101 cycle	1 lane	4.21	Pass
29	SNU17-29	Index 29	GAACG	15	Single-end	1 x 101 cycle	1 lane	4.55	Pass
30	SNU17-30	Index 30	GCTCT	15	Single-end	1 x 101 cycle	1 lane	4.9	Pass
31	SNU17-31	Index 31	GGCTG	15	Single-end	1 x 101 cycle	1 lane	5.51	Pass
32	SNU17-33	Index 32	TCAGA	15	Single-end	1 x 101 cycle	1 lane	4.74	Pass
33	SNU17-34	Index 33	AAGGC	15	Single-end	1 x 101 cycle	1 lane	5.09	Pass
34	SNU17-35	Index 34	AGGAC	15	Single-end	1 x 101 cycle	1 lane	5.29	Pass
35	SNU17-36	Index 35	CAGTA	15	Single-end	1 x 101 cycle	1 lane	4.52	Pass
36	SNU17-37	Index 36	CGGAA	15	Single-end	1 x 101 cycle	1 lane	4.66	Pass
37	SNU17-38	Index 37	GAAGT	15	Single-end	1 x 101 cycle	1 lane	5.12	Pass
38	SNU17-39	Index 38	GTACT	15	Single-end	1 x 101 cycle	1 lane	4.41	Pass
39	SNU17-40	Index 39	TCAAG	15	Single-end	1 x 101 cycle	1 lane	6	Pass
40	SNU17-41	Index 40	TCCAC	15	Single-end	1 x 101 cycle	1 lane	6.42	Pass
41	SNU17-42	Index 41	ACACT	15	Single-end	1 x 101 cycle	1 lane	4.7	Pass
42	SNU17-43	Index 42	AGGCG	15	Single-end	1 x 101 cycle	1 lane	3.85	Pass
43	SNU17-44	Index 43	CATAG	15	Single-end	1 x 101 cycle	1 lane	4.03	Pass
44	SNU17-45	Index 44	CGGTC	15	Single-end	1 x 101 cycle	1 lane	4.02	Pass
45	SNU17-46	Index 45	GAATA	15	Single-end	1 x 101 cycle	1 lane	4.11	Pass
46	SNU17-47	Index 46	GTAGG	15	Single-end	1 x 101 cycle	1 lane	4.15	Pass
47	SNU17-48	Index 47	TACAG	15	Single-end	1 x 101 cycle	1 lane	5.11	Pass
48	SNU17-49	Index 48	TCCGT	15	Single-end	1 x 101 cycle	1 lane	5.11	Pass
49	SNU17-50	Index 49	ACAGG	15	Single-end	1 x 101 cycle	1 lane	5.16	Pass
50	SNU17-51	Index 50	AGGTA	15	Single-end	1 x 101 cycle	1 lane	5.67	Pass
51	SNU17-52	Index 51	CCAAC	15	Single-end	1 x 101 cycle	1 lane	4.98	Pass
52	SNU17-53	Index 52	CGTAT	15	Single-end	1 x 101 cycle	1 lane	4.34	Pass
53	SNU17-54	Index 53	GCCAT	15	Single-end	1 x 101 cycle	1 lane	4.67	Pass
54	SNU17-55	Index 54	GTCAG	15	Single-end	1 x 101 cycle	1 lane	4.82	Pass
55	SNU17-56	Index 55	TACCA	15	Single-end	1 x 101 cycle	1 lane	5.31	Pass
56	SNU17-57	Index 56	TCCTA	15	Single-end	1 x 101 cycle	1 lane	6.69	Pass
57	SNU17-58	Index 57	ACCAG	15	Single-end	1 x 101 cycle	1 lane	5.62	Pass
58	SNU17-59	Index 58	ATAAC	15	Single-end	1 x 101 cycle	1 lane	5.09	Pass
59	SNU17-60	Index 59	CCACG	15	Single-end	1 x 101 cycle	1 lane	4.84	Pass
60	SNU17-61	Index 60	CGTCC	15	Single-end	1 x 101 cycle	1 lane	4.27	Pass

## Sheet: 2nd Plate
#	Library Name	Adapter Index#	Adapter Index sequence	volume(㎕)	RUN Type	RUN Type 2	RUN Type 2
	SNU17-62	Index 13	CCTCA	15	Single-end	1 x 101 cycle	1 lane
	SNU17-63	Index 14	CTCGG	15	Single-end	1 x 101 cycle	1 lane
	SNU17-64	Index 15	GTTCC	15	Single-end	1 x 101 cycle	1 lane
	SNU17-65	Index 16	TATGT	15	Single-end	1 x 101 cycle	1 lane
	SNU17-66	Index 17	AACGT	15	Single-end	1 x 101 cycle	1 lane
	SNU17-67	Index 18	ACTGA	15	Single-end	1 x 101 cycle	1 lane
	SNU17-68	Index 19	CAGCG	15	Single-end	1 x 101 cycle	1 lane
	SNU17-69	Index 20	CGCGC	15	Single-end	1 x 101 cycle	1 lane
	SNU17-70	Index 21	CTTGT	15	Single-end	1 x 101 cycle	1 lane
	SNU17-71	Index 22	GGTGT	15	Single-end	1 x 101 cycle	1 lane
	SNU17-72	Index 23	GTTGA	15	Single-end	1 x 101 cycle	1 lane
	SNU17-73	Index 24	TGCCT	15	Single-end	1 x 101 cycle	1 lane
	SNU17-74	Index 25	AACTA	15	Single-end	1 x 101 cycle	1 lane
	SNU17-75	Index 26	ACTTG	15	Single-end	1 x 101 cycle	1 lane
	SNU17-76	Index 27	CAGGT	15	Single-end	1 x 101 cycle	1 lane
	SNU17-77	Index 28	CGCTT	15	Single-end	1 x 101 cycle	1 lane
	SNU17-78	Index 29	GAACG	15	Single-end	1 x 101 cycle	1 lane
	SNU17-79	Index 30	GCTCT	15	Single-end	1 x 101 cycle	1 lane
	SNU17-80	Index 31	GGCTG	15	Single-end	1 x 101 cycle	1 lane
	SNU17-81	Index 32	TCAGA	15	Single-end	1 x 101 cycle	1 lane
	SNU17-82	Index 33	AAGGC	15	Single-end	1 x 101 cycle	1 lane
	SNU17-83	Index 34	AGGAC	15	Single-end	1 x 101 cycle	1 lane
	SNU17-84	Index 35	CAGTA	15	Single-end	1 x 101 cycle	1 lane
	SNU17-86	Index 36	CGGAA	15	Single-end	1 x 101 cycle	1 lane
	SNU17-87	Index 37	GAAGT	15	Single-end	1 x 101 cycle	1 lane
	SNU17-88	Index 38	GTACT	15	Single-end	1 x 101 cycle	1 lane
	SNU17-89	Index 39	TCAAG	15	Single-end	1 x 101 cycle	1 lane
	SNU17-90	Index 40	TCCAC	15	Single-end	1 x 101 cycle	1 lane
	SNU17-91	Index 41	ACACT	15	Single-end	1 x 101 cycle	1 lane
	SNU17-92	Index 42	AGGCG	15	Single-end	1 x 101 cycle	1 lane
	SNU17-93	Index 43	CATAG	15	Single-end	1 x 101 cycle	1 lane
	SNU17-94	Index 44	CGGTC	15	Single-end	1 x 101 cycle	1 lane
	SNU17-95	Index 45	GAATA	15	Single-end	1 x 101 cycle	1 lane
	SNU17-96	Index 46	GTAGG	15	Single-end	1 x 101 cycle	1 lane
	SNU17-97	Index 47	TACAG	15	Single-end	1 x 101 cycle	1 lane
	SNU17-98	Index 48	TCCGT	15	Single-end	1 x 101 cycle	1 lane
	SNU17-99	Index 49	ACAGG	15	Single-end	1 x 101 cycle	1 lane
	SNU17-100	Index 50	AGGTA	15	Single-end	1 x 101 cycle	1 lane
	SNU17-101	Index 51	CCAAC	15	Single-end	1 x 101 cycle	1 lane
	SNU17-102	Index 52	CGTAT	15	Single-end	1 x 101 cycle	1 lane
	SNU17-103	Index 53	GCCAT	15	Single-end	1 x 101 cycle	1 lane
	SNU17-104	Index 54	GTCAG	15	Single-end	1 x 101 cycle	1 lane
	SNU17-105	Index 55	TACCA	15	Single-end	1 x 101 cycle	1 lane
	SNU17-106	Index 56	TCCTA	15	Single-end	1 x 101 cycle	1 lane
	SNU17-107	Index 57	ACCAG	15	Single-end	1 x 101 cycle	1 lane
	SNU17-108	Index 58	ATAAC	15	Single-end	1 x 101 cycle	1 lane
	SNU17-109	Index 59	CCACG	15	Single-end	1 x 101 cycle	1 lane
	SNU17-110	Index 60	CGTCC	15	Single-end	1 x 101 cycle	1 lane
	SNU17-111	Index 61	GCGAC	15	Single-end	1 x 101 cycle	1 lane
	SNU17-112	Index 62	GTCCA	15	Single-end	1 x 101 cycle	1 lane
	SNU17-113	Index 63	TACGC	15	Single-end	1 x 101 cycle	1 lane
	SNU17-114	Index 64	TCGCA	15	Single-end	1 x 101 cycle	1 lane
	SNU17-115	Index 65	ACCGC	15	Single-end	1 x 101 cycle	1 lane
	SNU17-116	Index 66	ATACG	15	Single-end	1 x 101 cycle	1 lane
	SNU17-117	Index 67	CCAGT	15	Single-end	1 x 101 cycle	1 lane
	SNU17-118	Index 68	CGTGA	15	Single-end	1 x 101 cycle	1 lane
	SNU17-119	Index 69	GCGCG	15	Single-end	1 x 101 cycle	1 lane
	SNU17-120	Index 70	GTCGC	15	Single-end	1 x 101 cycle	1 lane
	SNU17-121	Index 71	TACTT	15	Single-end	1 x 101 cycle	1 lane
	SNU17-122	Index 72	TGAAC	15	Single-end	1 x 101 cycle	1 lane
	SNU17-123	Index 73	ACCTT	15	Single-end	1 x 101 cycle	1 lane
	SNU17-124	Index 74	ATAGT	15	Single-end	1 x 101 cycle	1 lane
	SNU17-125	Index 75	CCATA	15	Single-end	1 x 101 cycle	1 lane
	SNU17-126	Index 76	CGTTG	15	Single-end	1 x 101 cycle	1 lane
	SNU17-127	Index 77	GCGGT	15	Single-end	1 x 101 cycle	1 lane
	SNU17-128	Index 78	GTCTT	15	Single-end	1 x 101 cycle	1 lane
	SNU17-129	Index 79	TAGAA	15	Single-end	1 x 101 cycle	1 lane
	SNU17-130	Index 80	TGACG	15	Single-end	1 x 101 cycle	1 lane
	SNU17-132	Index 81	ACGAA	15	Single-end	1 x 101 cycle	1 lane
	SNU17-133	Index 82	ATATA	15	Single-end	1 x 101 cycle	1 lane
	SNU17-134	Index 83	AATGG	15	Single-end	1 x 101 cycle	1 lane
	SNU17-135	Index 84	CTATG	15	Single-end	1 x 101 cycle	1 lane
	SNU17-136	Index 85	GCGTA	15	Single-end	1 x 101 cycle	1 lane
	SNU17-137	Index 86	GTGAA	15	Single-end	1 x 101 cycle	1 lane
	SNU17-138	Index 87	TAGTC	15	Single-end	1 x 101 cycle	1 lane
	SNU17-139	Index 88	TGAGT	15	Single-end	1 x 101 cycle	1 lane
	SNU17-140	Index 89	ACGTC	15	Single-end	1 x 101 cycle	1 lane
	SNU17-141	Index 90	ATTGC	15	Single-end	1 x 101 cycle	1 lane
	SNU17-142	Index 91	CAACA	15	Single-end	1 x 101 cycle	1 lane
	SNU17-143	Index 92	CTGAG	15	Single-end	1 x 101 cycle	1 lane
	SNU17-144	Index 93	GGAAT	15	Single-end	1 x 101 cycle	1 lane
	SNU17-145	Index 94	GTGTC	15	Single-end	1 x 101 cycle	1 lane
