# Supplementary material for: Genetic diversity and population structure of Ethiopian Capsicum germplasms
Source: PLoS One. 2019 May 21;14(5):e0216886. doi: 10.1371/journal.pone.0216886 (PMC6528999; doi:10.1371/journal.pone.0216886)
Supplement: S3 Table — (XLSX) [file pone.0216886.s003.xlsx]

## Sheet: Sheet1
Supplementary Table S3. Q-matrix of STRUCTURE analysis. Estimated ancestry membership coefficients (Q)
Germplasm	Cluster 1	Cluster 2
SNU17-1	0	1
SNU17-2	0	1
SNU17-3	0	1
SNU17-4	0.034	0.966
SNU17-5	0	1
SNU17-6	0	1
SNU17-7	0	1
SNU17-8	0	1
SNU17-9	0	1
SNU17-10	0	1
SNU17-11	0	1
SNU17-12	0	1
SNU17-13	0	1
SNU17-14	0	1
SNU17-15	0	1
SNU17-16	0	1
SNU17-17	0	1
SNU17-18	0	1
SNU17-19	0	1
SNU17-20	0	1
SNU17-21	0	1
SNU17-22	0	1
SNU17-25	0	1
SNU17-26	0	1
SNU17-27	0	1
SNU17-28	0	1
SNU17-29	0	1
SNU17-30	0.013	0.987
SNU17-31	1	0
SNU17-34	1	0
SNU17-35	1	0
SNU17-36	1	0
SNU17-37	0	1
SNU17-38	0	1
SNU17-39	0	1
SNU17-40	0	1
SNU17-41	0	1
SNU17-42	0	1
SNU17-43	0	1
SNU17-44	0	1
SNU17-45	0	1
SNU17-46	0	1
SNU17-47	0	1
SNU17-48	0	1
SNU17-49	0	1
SNU17-50	0	1
SNU17-51	0	1
SNU17-52	0	1
SNU17-53	0	1
SNU17-54	0	1
SNU17-55	0	1
SNU17-56	0	1
SNU17-57	0	1
SNU17-58	0	1
SNU17-59	0	1
SNU17-60	0	1
SNU17-61	0	1
SNU17-62	0	1
SNU17-63	0	1
SNU17-64	0	1
SNU17-65	0	1
SNU17-66	0	1
SNU17-67	0	1
SNU17-68	0	1
SNU17-69	0.002	0.998
SNU17-70	0	1
SNU17-71	0	1
SNU17-72	0	1
SNU17-75	0	1
SNU17-77	0	1
SNU17-78	0	1
SNU17-79	0	1
SNU17-80	0	1
SNU17-81	0	1
SNU17-82	0	1
SNU17-83	0	1
SNU17-84	0	1
SNU17-86	0	1
SNU17-88	0	1
SNU17-89	0	1
SNU17-90	0	1
SNU17-91	0	1
SNU17-92	0	1
SNU17-93	0	1
SNU17-94	0	1
SNU17-95	0	1
SNU17-96	0	1
SNU17-97	0	1
SNU17-99	0	1
SNU17-100	0.446	0.554
SNU17-101	0	1
SNU17-103	0.026	0.974
SNU17-104	0	1
SNU17-105	0	1
SNU17-106	0	1
SNU17-107	0.027	0.973
SNU17-108	0	1
SNU17-109	0	1
SNU17-110	0	1
SNU17-112	0	1
SNU17-113	0	1
SNU17-114	0	1
SNU17-115	0	1
SNU17-116	0	1
SNU17-117	0	1
SNU17-118	0	1
SNU17-119	0	1
SNU17-120	0	1
SNU17-121	0	1
SNU17-122	0	1
SNU17-123	0	1
SNU17-124	0	1
SNU17-125	0	1
SNU17-126	0	1
SNU17-127	0	1
SNU17-128	0	1
SNU17-129	0	1
SNU17-132	0	1
SNU17-133	0	1
SNU17-134	0	1
SNU17-135	0	1
SNU17-136	0.011	0.989
SNU17-137	0.04	0.96
SNU17-138	0	1
SNU17-139	0	1
SNU17-140	0	1
SNU17-142	1	0
SNU17-143	1	0
SNU17-144	0	1
SNU17-145	0	1

## Sheet: Sheet2
Label	(%Miss)	clusters
1	SNU17-1	0	1	SNNP	Bench Maji	Derashe special
2	SNU17-10	0	1	SNNP	Gurage	Meskanena Mareko
3	SNU17-100	0.446	0.554
4	SNU17-101	0	1	Oromia	Misrak Wellega	Limu
5	SNU17-103	0.026	0.974	Oromia	Misrak Shewa	Dugda Bora	1715
6	SNU17-104	0	1	Oromia	Misrak Shewa	Dugda Bora	1715
7	SNU17-105	0	1	Oromia	Mirab Shewa	Walisona Goro
8	SNU17-106	0	1	Oromia	Mirab Shewa	Walisona Goro
9	SNU17-107	0.027	0.973	Oromia	Mirab Shewa	Walisona Goro
10	SNU17-108	0	1	Oromia	Mirab Shewa	Walisona Goro	2160
11	SNU17-109	0	1	Oromia	Illibabur	Darimu
12	SNU17-11	0	1	SNNP	Gurage	Meskanena Mareko
13	SNU17-110	0	1	Oromia	Mirab Shewa	Walisona Goro	1550
14	SNU17-112	0	1	Oromia	Mirab Shewa	Walisona Goro	1550
15	SNU17-113	0	1	Oromia	Mirab Shewa	Walisona Goro	1550
16	SNU17-114	0	1	Oromia	Mirab Shewa	Walisona Goro	1550
17	SNU17-115	0	1	Oromia	Mirab Shewa	Walisona Goro	1560
18	SNU17-116	0	1	Oromia	Arsi	Ziway Dugda
19	SNU17-117	0	1
20	SNU17-118	0	1	Oromia	Bale	Nensebo
21	SNU17-119	0	1	Oromia	Bale	Nensebo
22	SNU17-12	0	1	SNNP	Gurage	Meskanena Mareko
23	SNU17-120	0	1	Oromia	Bale	Mennana Herena Bulu	2460
24	SNU17-121	0	1
25	SNU17-122	0	1	Oromia	Bale	Ginir	2100
26	SNU17-123	0	1	Oromia	Bale	Ginir	Fru
27	SNU17-124	0	1	Oromia	Misrak Hararge	Girawa	2050
28	SNU17-125	0	1	Oromia	Misrak Hararge	Grawa	Fru
29	SNU17-126	0	1	Oromia	Misrak Hararge	Bedeno
30	SNU17-127	0	1	Oromia	Arsi	Sherka
31	SNU17-128	0	1
32	SNU17-129	0	1	Oromia	Mierab Shewa	Bako Tibe
33	SNU17-13	0	1	SNNP	Gurage	Meskanena Mareko
34	SNU17-132	0	1	Tigray	Mirabawi	Medebay Zana
35	SNU17-133	0	1	Tigray	Mehakelegnaw	Enticho	1900
36	SNU17-134	0	1
37	SNU17-135	0	1
38	SNU17-136	0.011	0.989
39	SNU17-137	0.04	0.96	Unkonwn			Fru
40	SNU17-138	0	1
41	SNU17-139	0	1
42	SNU17-14	0	1	SNNP	Gurage	Meskanena Mareko
43	SNU17-140	0	1
44	SNU17-142	1	0	Unkonwn			Fru
45	SNU17-143	1	0	SNNP	Semen Omo	Bonke	Fru
46	SNU17-144	0	1	Amhara	Semen Gonder	Dembia
47	SNU17-145	0	1	Somali	Jigjiga
48	SNU17-15	0	1	SNNP	Gurage	Selti
49	SNU17-16	0	1	SNNP	Gurage	Meskanena Mareko
50	SNU17-17	0	1	SNNP	Gurage	Selti
51	SNU17-18	0	1	SNNP	Kembata Alabana Tembaro	Alaba
52	SNU17-19	0	1	SNNP	Kembata Alabana Tembaro	Alaba
53	SNU17-2	0	1	SNNP	Kembata Alabana Tembaro	Kedida Gameala	1850
54	SNU17-20	0	1	SNNP	Kembata Alabana Tembaro	Alaba
55	SNU17-21	0	1	SNNP	Kembata Alabana Tembaro	Alaba
56	SNU17-22	0	1	SNNP	Kembata Alabana Tembaro	Alaba
57	SNU17-25	0	1	SNNP	Kembata Alabana Tembaro	Alaba
58	SNU17-26	0	1	SNNP	Kembata Alabana Tembaro	Alaba
59	SNU17-27	0	1	SNNP	Kembata Alabana Tembaro	Alaba
60	SNU17-28	0	1	SNNP	Kembata Alabana Tembaro	Alaba
61	SNU17-29	0	1
62	SNU17-3	0	1	SNNP	Semen Omo	Humbo	1800
63	SNU17-30	0.013	0.987	SNNP	Semen Omo	ArbaMinch Zuria
64	SNU17-31	1	0	SNNP	Semen Omo	Bonke	Fru
65	SNU17-34	1	0	SNNP	Keficho Shekicho	Yeki	Fru
66	SNU17-35	1	0	SNNP	Keficho Shekicho	Yeki	Fru
67	SNU17-36	1	0	SNNP	Keficho Shekicho	Yeki	Fru
68	SNU17-37	0	1	SNNP	Bench Maji	Bench
69	SNU17-38	0	1	SNNP	Bench Maji	Bench
70	SNU17-39	0	1	SNNP	Bench Maji	Bench
71	SNU17-4	0.034	0.966	SNNP	Gurage	Meskanena Mareko	1810
72	SNU17-40	0	1	SNNP	Keficho Shekicho	Yeki
73	SNU17-41	0	1	Amhara	Mirab Gojam	Meacha	1955
74	SNU17-42	0	1	Amhara	Mirab Gojam	Meacha	1961
75	SNU17-43	0	1	Amhara	Mirab Gojam	Meacha	1858
76	SNU17-44	0	1	Amhara	Mirab Gojam	Meacha	1899
77	SNU17-45	0	1	Amhara	Mirab Gojam	Meacha
78	SNU17-46	0	1	Amhara	Mierab Gojjam	Achefer
79	SNU17-47	0	1	Amhara	Mierab Gojjam	Achefer
80	SNU17-48	0	1	Amhara	Mierab Gojjam	Achefer
81	SNU17-49	0	1	Amhara	Mierab Gojjam	Achefer
82	SNU17-5	0	1	SNNP	Gurage	Meskanena Mareko
83	SNU17-50	0	1	Amhara	Mierab Gojjam	Achefer
84	SNU17-51	0	1	Amhara	Mierab Gojjam	Achefer
85	SNU17-52	0	1	Amhara	Mierab Gojjam	Achefer
86	SNU17-53	0	1	Amhara	Mierab Gojjam	Achefer
87	SNU17-54	0	1	Amhara	Mierab Gojjam	Bure Wenbera
88	SNU17-55	0	1	Amhara	Mierab Gojjam	Bure Wenbera
89	SNU17-56	0	1	Amhara	Misrak Gojjam	Guzamin	2364
90	SNU17-57	0	1	Amhara	BahirDar Special	Bahirdar
91	SNU17-58	0	1	Amhara	Semen Gonder	Dabat
92	SNU17-59	0	1	Amhara	Semen Wello	Habru	1450
93	SNU17-6	0	1	SNNP	Gurage	Meskanena Mareko
94	SNU17-60	0	1	Amhara	Misrak Gojjam	Hulet Ej Enese	1950
95	SNU17-61	0	1	Amhara	Debub Gonder	Kemekem	1900
96	SNU17-62	0	1	Amhara	Debub Gonder	Kemekem	1870
97	SNU17-63	0	1	Amhara	Debub Gonder	Kemekem	1880
98	SNU17-64	0	1	Amhara	Debub Gonder	Kemekem	1900
99	SNU17-65	0	1	Amhara	Semen Shewa	Lay Betna Tach Bet	2150
100	SNU17-66	0	1	Amhara	Semen Shewa	Weremo Wajetuna Mid	2150
101	SNU17-67	0	1	Amhara	Agew Awi	Banja
102	SNU17-68	0	1	Amhara	Agew Awi	Guangua
103	SNU17-69	0.002	0.998	Amhara	Misrak Gojjam	Bibugn
104	SNU17-7	0	1	SNNP	Gurage	Meskanena Mareko
105	SNU17-70	0	1	Amhara	Misrak Gojjam	Bibugn
106	SNU17-71	0	1	Amhara	Misrak Gojjam	Hulet Ej Enese	1940
107	SNU17-72	0	1	Amhara	Semen Gonder	Alefa
108	SNU17-75	0	1	Amhara	Semen Gonder	Chilga
109	SNU17-77	0	1	Amhara	Semen Gonder	Alefa
110	SNU17-78	0	1	Amhara	Semen Gonder	Alefa
111	SNU17-79	0	1	Amhara	Semen Gonder	Alefa
112	SNU17-8	0	1	SNNP	Gurage	Meskanena Mareko
113	SNU17-80	0	1	Amhara	Semen Gonder	Alefa
114	SNU17-81	0	1	Amhara	Semen Gonder	Dembia
115	SNU17-82	0	1	Amhara	Semen Gonder	Dembia
116	SNU17-83	0	1	Amhara	Semen Gonder	Dembia
117	SNU17-84	0	1	Amhara	Semen Gonder	Dembia
118	SNU17-86	0	1	Amhara	Mierab Gojjam	Achefer
119	SNU17-88	0	1	Benishangul	Metekel	Dibate
120	SNU17-89	0	1	Benishangul	Metekel	Dibate
121	SNU17-9	0	1	SNNP	Gurage	Meskanena Mareko
122	SNU17-90	0	1	Benishangul	Metekel	Dibate
123	SNU17-91	0	1	Benishangul	Metekel	Dibate
124	SNU17-92	0	1	Benishangul	Metekel	Dibate
125	SNU17-93	0	1	Oromia	Bale	Ginir	1953
126	SNU17-94	0	1	Oromia	Illibabur	Harrumu	1657
127	SNU17-95	0	1	Oromia	Illibabur	Durame	1868
128	SNU17-96	0	1	Oromia	Illibabur	Durame	1877
129	SNU17-97	0	1	Oromia	Illibabur	Algao Sachi
130	SNU17-99	0	1	Oromia	Arsi	Chole
