# Supplementary material for: Genetic diversity and population structure of Ethiopian Capsicum germplasms
Source: PLoS One. 2019 May 21;14(5):e0216886. doi: 10.1371/journal.pone.0216886 (PMC6528999; doi:10.1371/journal.pone.0216886)
Supplement: S4 Table — (XLSX) [file pone.0216886.s004.xlsx]

## Sheet: Genetic_Diversity(PowerMaker)
Supplementary Table S4. Genetic diverstiyt analysis sresult
Marker	Major.Allele.Frquency	GenotypeNo	SampleSize	No. of obs.	AlleleNo	Availability	GeneDiversity	Heterozygosity	PIC
SNU17-1	0.302257	11	13998	13998	5	1	0.740708	0.0272182	0.692669
SNU17-10	0.301436	10	13998	13998	4	1	0.740676	0.0331476	0.692571
SNU17-100	0.291613	10	13998	13998	4	1	0.744454	0.0698671	0.696867
SNU17-101	0.30265	10	13998	13998	4	1	0.740447	0.0107873	0.692313
SNU17-103	0.300221	10	13998	13998	4	1	0.740876	0.0325046	0.692798
SNU17-104	0.301114	10	13998	13998	4	1	0.740805	0.00564366	0.692718
SNU17-105	0.301829	10	13998	13998	4	1	0.74044	0.00528647	0.692299
SNU17-106	0.301293	10	13998	13998	4	1	0.740709	0.00464352	0.692609
SNU17-107	0.300043	10	13998	13998	4	1	0.741163	0.0667238	0.693125
SNU17-108	0.30065	10	13998	13998	4	1	0.740734	0.026218	0.692635
SNU17-109	0.301686	10	13998	13998	4	1	0.74064	0.032719	0.692531
SNU17-11	0.301579	10	13998	13998	4	1	0.74058	0.0362195	0.692462
SNU17-110	0.302043	11	13998	13998	5	1	0.740495	0.00757251	0.692382
SNU17-112	0.300293	10	13998	13998	4	1	0.740717	0.00592942	0.692615
SNU17-113	0.300722	10	13998	13998	4	1	0.740782	0.0112159	0.69269
SNU17-114	0.301507	10	13998	13998	4	1	0.740133	0.0134305	0.691947
SNU17-115	0.300329	11	13998	13998	5	1	0.741055	0.00814402	0.693018
SNU17-116	0.3014	10	13998	13998	4	1	0.740515	0.0115016	0.692386
SNU17-117	0.301615	11	13998	13998	5	1	0.741069	0.00850121	0.693098
SNU17-118	0.301257	10	13998	13998	4	1	0.74069	0.0216459	0.692587
SNU17-119	0.301757	11	13998	13998	5	1	0.740937	0.00764395	0.692946
SNU17-12	0.301507	10	13998	13998	4	1	0.740808	0.0223603	0.692724
SNU17-120	0.302257	10	13998	13998	4	1	0.740783	0.00685812	0.692696
SNU17-121	0.300079	11	13998	13998	5	1	0.741438	0.00678668	0.693566
SNU17-122	0.301793	10	13998	13998	4	1	0.740587	0.0142163	0.692469
SNU17-123	0.300221	11	13998	13998	5	1	0.741995	0.0135734	0.69422
SNU17-124	0.301972	10	13998	13998	4	1	0.740615	0.0121446	0.692503
SNU17-125	0.302115	11	13998	13998	5	1	0.741054	0.00600086	0.693073
SNU17-126	0.301507	10	13998	13998	4	1	0.740551	0.00807258	0.692429
SNU17-127	0.301543	10	13998	13998	4	1	0.740624	0.0260037	0.692512
SNU17-128	0.302043	11	13998	13998	5	1	0.740877	0.0107873	0.692853
SNU17-129	0.301865	10	13998	13998	4	1	0.740521	0.0159308	0.692395
SNU17-13	0.300686	11	13998	13998	5	1	0.740946	0.0127875	0.692937
SNU17-132	0.302365	10	13998	13998	4	1	0.740648	0.0130733	0.692541
SNU17-133	0.30165	11	13998	13998	5	1	0.740972	0.0161452	0.692927
SNU17-134	0.302007	11	13998	13998	5	1	0.74071	0.011073	0.692646
SNU17-135	0.301972	11	13998	13998	5	1	0.740837	0.00985855	0.692859
SNU17-136	0.298971	11	13998	13998	5	1	0.741358	0.0258608	0.693369
SNU17-137	0.299829	11	13998	13998	5	1	0.741407	0.0280754	0.693504
SNU17-138	0.301615	10	13998	13998	4	1	0.740766	0.00807258	0.692673
SNU17-139	0.301722	11	13998	13998	5	1	0.741125	0.0105015	0.69317
SNU17-14	0.301079	10	13998	13998	4	1	0.740759	0.00892985	0.692664
SNU17-140	0.29272	10	13998	13998	4	1	0.743602	0.0690099	0.695896
SNU17-142	0.280254	11	13998	13998	5	1	0.747768	0.0240034	0.700796
SNU17-143	0.28129	11	13998	13998	5	1	0.747688	0.0260037	0.700707
SNU17-144	0.301686	11	13998	13998	5	1	0.740729	0.022789	0.692659
SNU17-145	0.302508	10	13998	13998	4	1	0.740296	0.00864409	0.692138
SNU17-15	0.301543	10	13998	13998	4	1	0.740703	0.0143592	0.692602
SNU17-16	0.300864	10	13998	13998	4	1	0.740843	0.0126447	0.692761
SNU17-17	0.300079	11	13998	13998	5	1	0.741204	0.0142163	0.693255
SNU17-18	0.301686	11	13998	13998	5	1	0.740723	0.0160737	0.692651
SNU17-19	0.301222	10	13998	13998	4	1	0.740601	0.00814402	0.692485
SNU17-2	0.300614	10	13998	13998	4	1	0.74071	0.00428633	0.692608
SNU17-20	0.301507	10	13998	13998	4	1	0.740577	0.0320046	0.692458
SNU17-21	0.301579	10	13998	13998	4	1	0.740654	0.0201457	0.692547
SNU17-22	0.300793	10	13998	13998	4	1	0.740617	0.00707244	0.692502
SNU17-25	0.30115	10	13998	13998	4	1	0.74071	0.0164309	0.692609
SNU17-26	0.302222	11	13998	13998	5	1	0.740633	0.0115731	0.692532
SNU17-27	0.300079	10	13998	13998	4	1	0.741059	0.0163595	0.693005
SNU17-28	0.301793	10	13998	13998	4	1	0.740514	0.0079297	0.692385
SNU17-29	0.302365	11	13998	13998	5	1	0.741104	0.00821546	0.693091
SNU17-3	0.300364	11	13998	13998	5	1	0.740796	0.0281469	0.692715
SNU17-30	0.302222	11	13998	13998	5	1	0.74088	0.00728675	0.692833
SNU17-31	0.280469	11	13998	13998	5	1	0.747816	0.0249321	0.70086
SNU17-34	0.28154	11	13998	13998	5	1	0.747634	0.0595085	0.700654
SNU17-35	0.281076	11	13998	13998	5	1	0.747746	0.0265752	0.700773
SNU17-36	0.281433	11	13998	13998	5	1	0.747766	0.0345049	0.700788
SNU17-37	0.302293	11	13998	13998	5	1	0.740971	0.0110016	0.692929
SNU17-38	0.300686	11	13998	13998	5	1	0.74118	0.0132876	0.693196
SNU17-39	0.301722	11	13998	13998	5	1	0.741152	0.0261466	0.693135
SNU17-4	0.299471	11	13998	13998	5	1	0.741391	0.104443	0.693401
SNU17-40	0.299971	11	13998	13998	5	1	0.740875	0.0147164	0.69282
SNU17-41	0.301329	10	13998	13998	4	1	0.740813	0.0547221	0.692728
SNU17-42	0.30165	11	13998	13998	5	1	0.740712	0.0137162	0.692623
SNU17-43	0.300471	11	13998	13998	5	1	0.740936	0.0300757	0.692876
SNU17-44	0.301543	11	13998	13998	5	1	0.740841	0.0305758	0.692786
SNU17-45	0.300936	11	13998	13998	5	1	0.740919	0.0277897	0.692883
SNU17-46	0.302115	10	13998	13998	4	1	0.74046	0.0167881	0.692327
SNU17-47	0.301686	11	13998	13998	5	1	0.740512	0.0217888	0.692393
SNU17-48	0.301793	11	13998	13998	5	1	0.740802	0.00778683	0.692791
SNU17-49	0.301079	10	13998	13998	4	1	0.740736	0.0439348	0.69264
SNU17-5	0.301472	11	13998	13998	5	1	0.740605	0.0341477	0.692498
SNU17-50	0.301793	11	13998	13998	5	1	0.740828	0.036148	0.692763
SNU17-51	0.3014	11	13998	13998	5	1	0.74059	0.00692956	0.692481
SNU17-52	0.303043	10	13998	13998	4	1	0.740338	0.0280754	0.692189
SNU17-53	0.301079	11	13998	13998	5	1	0.740837	0.0216459	0.692789
SNU17-54	0.300829	11	13998	13998	5	1	0.740845	0.0145735	0.692781
SNU17-55	0.3014	10	13998	13998	4	1	0.740458	0.0195742	0.692322
SNU17-56	0.301829	10	13998	13998	4	1	0.740629	0.0140734	0.692519
SNU17-57	0.3004	11	13998	13998	5	1	0.741306	0.0642949	0.693314
SNU17-58	0.301579	11	13998	13998	5	1	0.740892	0.0325046	0.692862
SNU17-59	0.302972	11	13998	13998	5	1	0.740548	0.00628661	0.692472
SNU17-6	0.301043	10	13998	13998	4	1	0.740639	0.0277182	0.692527
SNU17-60	0.302115	10	13998	13998	4	1	0.740315	0.0145735	0.692158
SNU17-61	0.302115	11	13998	13998	5	1	0.740648	0.0166452	0.692551
SNU17-62	0.301972	11	13998	13998	5	1	0.740871	0.0205029	0.692847
SNU17-63	0.301043	10	13998	13998	4	1	0.740486	0.00585798	0.692352
SNU17-64	0.301757	10	13998	13998	4	1	0.740562	0.00907273	0.69244
SNU17-65	0.301293	11	13998	13998	5	1	0.740728	0.00650093	0.692688
SNU17-66	0.3019	10	13998	13998	4	1	0.740499	0.00578654	0.692369
SNU17-67	0.301615	11	13998	13998	5	1	0.740774	0.0132162	0.692693
SNU17-68	0.302615	10	13998	13998	4	1	0.740597	0.0159308	0.692485
SNU17-69	0.301293	11	13998	13998	5	1	0.740816	0.0196457	0.692749
SNU17-7	0.301543	10	13998	13998	4	1	0.740541	0.0218603	0.692415
SNU17-70	0.301079	10	13998	13998	4	1	0.740726	0.0179311	0.692628
SNU17-71	0.302222	11	13998	13998	5	1	0.740821	0.00835834	0.692789
SNU17-72	0.301865	11	13998	13998	5	1	0.740542	0.0121446	0.692428
SNU17-75	0.301972	11	13998	13998	5	1	0.740864	0.00964423	0.692815
SNU17-77	0.301293	11	13998	13998	5	1	0.741139	0.0355765	0.693118
SNU17-78	0.301507	11	13998	13998	5	1	0.740665	0.0114302	0.692565
SNU17-79	0.302115	11	13998	13998	5	1	0.74073	0.0260752	0.692652
SNU17-8	0.301615	10	13998	13998	4	1	0.740837	0.0124303	0.692756
SNU17-80	0.301293	11	13998	13998	5	1	0.740822	0.0352193	0.69276
SNU17-81	0.301543	10	13998	13998	4	1	0.740797	0.0272182	0.69271
SNU17-82	0.302543	11	13998	13998	5	1	0.740488	0.0104301	0.692366
SNU17-83	0.301722	11	13998	13998	5	1	0.740678	0.0251464	0.692583
SNU17-84	0.301472	10	13998	13998	4	1	0.74075	0.00964423	0.692656
SNU17-86	0.303329	10	13998	13998	4	1	0.740512	0.00964423	0.69239
SNU17-88	0.30215	11	13998	13998	5	1	0.740416	0.0163595	0.692291
SNU17-89	0.303115	10	13998	13998	4	1	0.740424	0.0175025	0.692288
SNU17-9	0.3014	11	13998	13998	5	1	0.740961	0.0167881	0.692966
SNU17-90	0.302365	10	13998	13998	4	1	0.740437	0.025718	0.6923
SNU17-91	0.302829	10	13998	13998	4	1	0.740593	0.0322189	0.69248
SNU17-92	0.30115	10	13998	13998	4	1	0.740626	0.00592942	0.692513
SNU17-93	0.302257	10	13998	13998	4	1	0.740627	0.0196457	0.692517
SNU17-94	0.301364	10	13998	13998	4	1	0.74068	0.0105729	0.692575
SNU17-95	0.303008	10	13998	13998	4	1	0.740351	0.0182169	0.692202
SNU17-96	0.3024	11	13998	13998	5	1	0.740694	0.0202886	0.692604
SNU17-97	0.300507	10	13998	13998	4	1	0.740851	0.0346478	0.692769
SNU17-99	0.301507	10	13998	13998	4	1	0.740436	0.0102157	0.692296
Mean	0.300412	10.5	13998	13998	4.5	1	0.741127	0.0200452	0.693109
