# Supplementary material for: Genetic diversity and population structure of Ethiopian Capsicum germplasms
Source: PLoS One. 2019 May 21;14(5):e0216886. doi: 10.1371/journal.pone.0216886 (PMC6528999; doi:10.1371/journal.pone.0216886)
Supplement: S8 Table — (XLSX) [file pone.0216886.s008.xlsx]

## Sheet: SNP info
Trait	Trait-SNP	SNP ID	Chromosome	Position	P.value	-log10(p)	maf	FDR_Adjusted_P-values
FrtWt	FrtWt-1	S08_106280443	8	106280443	3.84589e-11	10.415	0.334507	2.05467e-06
FrtWt	FrtWt-2	S03_126637882	3	126637882	1.75881e-10	9.75478	0.267606	3.59484e-06
FrtWt	FrtWt-3	S08_105353008	8	105353008	2.53531e-10	9.59597	0.285211	3.59484e-06
FrtWt	FrtWt-4	S08_106691066	8	106691066	2.6915e-10	9.57001	0.309859	3.59484e-06
FrtWt	FrtWt-5	S08_106691050	8	106691050	1.37393e-09	8.86204	0.31338	1.46804e-05
FrtWt	FrtWt-6	S08_106308670	8	106308670	3.35215e-09	8.47468	0.31338	2.98481e-05
FrtWt	FrtWt-7	S07_233424834	7	233424834	3.94005e-09	8.4045	0.15493	3.00711e-05
FrtWt	FrtWt-8	S07_233499205	7	233499205	5.49615e-09	8.25994	0.190141	3.6704e-05
FrtWt	FrtWt-9	S08_106726114	8	106726114	2.09696e-08	7.67841	0.274648	0.000124478
FrtWt	FrtWt-10	S03_144571987	3	144571987	2.85959e-08	7.5437	0.257042	0.000152773
FrtWt	FrtWt-11	S08_106787032	8	106787032	4.17881e-08	7.37895	0.320423	0.000202957
FrtWt	FrtWt-12	S03_144571942	3	144571942	5.60248e-08	7.25162	0.253521	0.000249427
FrtWt	FrtWt-13	S07_251125166	7	251125166	6.80829e-08	7.16696	0.373239	0.000279794
FrtWt	FrtWt-14	S11_244407143	11	244407143	7.57354e-08	7.1207	0.193662	0.000289012
FrtWt	FrtWt-15	S03_130472754	3	130472754	1.25967e-07	6.89974	0.221831	0.000448653
FrtWt	FrtWt-16	S03_127229794	3	127229794	1.94149e-07	6.71186	0.264085	0.000648277
FrtWt	FrtWt-17	S03_131045471	3	131045471	2.70767e-07	6.5674	0.260563	0.000850924
FrtWt	FrtWt-18	S03_144926307	3	144926307	2.90152e-07	6.53737	0.242958	0.000861187
FrtWt	FrtWt-19	S08_105142620	8	105142620	3.21844e-07	6.49235	0.443662	0.000904974
FrtWt	FrtWt-20	S07_250424475	7	250424475	3.47914e-07	6.45853	0.288732	0.000929366
FrtWt	FrtWt-21	S07_250605815	7	250605815	3.74813e-07	6.42618	0.383803	0.000953543
FrtWt	FrtWt-22	S08_105183429	8	105183429	4.7923e-07	6.31946	0.285211	0.00116377
FrtWt	FrtWt-23	S08_106609467	8	106609467	5.13188e-07	6.28972	0.316901	0.00119205
FrtWt	FrtWt-24	S03_130816018	3	130816018	6.81149e-07	6.16676	0.21831	0.00151627
FrtWt	FrtWt-25	S07_233424790	7	233424790	7.40416e-07	6.13052	0.161972	0.00158227
FrtWt	FrtWt-26	S03_126408053	3	126408053	9.27834e-07	6.03253	0.274648	0.00190157
FrtWt	FrtWt-27	S10_226847725	10	226847725	1.05108e-06	5.97837	0.464789	0.00190157
FrtWt	FrtWt-28	S03_223037785	3	223037785	1.05182e-06	5.97806	0.478873	0.00190157
FrtWt	FrtWt-29	S03_223037803	3	223037803	1.05182e-06	5.97806	0.478873	0.00190157
FrtWt	FrtWt-30	S07_249749737	7	249749737	1.0678e-06	5.97151	0.327465	0.00190157
FrtWt	FrtWt-31	S03_139442074	3	139442074	1.11012e-06	5.95463	0.257042	0.00191304
FrtL	FrtL-1	S08_106280443	8	106280443	1.01629e-14	13.993	0.334507	5.42951e-10
FrtL	FrtL-2	S08_106691066	8	106691066	2.72288e-14	13.565	0.309859	7.15016e-10
FrtL	FrtL-3	S08_104328927	8	104328927	4.01506e-14	13.3963	0.316901	7.15016e-10
FrtL	FrtL-4	S08_106691050	8	106691050	2.09703e-13	12.6784	0.31338	2.80084e-09
FrtL	FrtL-5	S08_104701467	8	104701467	3.31838e-13	12.4791	0.295775	3.54569e-09
FrtL	FrtL-6	S08_105353008	8	105353008	5.09092e-13	12.2932	0.285211	4.53304e-09
FrtL	FrtL-7	S08_112797563	8	112797563	1.36861e-12	11.8637	0.28169	1.04455e-08
FrtL	FrtL-8	S08_104634228	8	104634228	1.74057e-12	11.7593	0.31338	1.11052e-08
FrtL	FrtL-9	S08_105144837	8	105144837	1.95717e-12	11.7084	0.288732	1.11052e-08
FrtL	FrtL-10	S07_235540271	7	235540271	2.07866e-12	11.6822	0.352113	1.11052e-08
FrtL	FrtL-11	S08_106308670	8	106308670	2.33243e-12	11.6322	0.31338	1.13282e-08
FrtL	FrtL-12	S07_233499205	7	233499205	4.80513e-12	11.3183	0.190141	1.95865e-08
FrtL	FrtL-13	S07_233431747	7	233431747	5.12377e-12	11.2904	0.285211	1.95865e-08
FrtL	FrtL-14	S07_235540258	7	235540258	5.13264e-12	11.2897	0.355634	1.95865e-08
FrtL	FrtL-15	S07_235540333	7	235540333	6.67218e-12	11.1757	0.355634	2.37641e-08
FrtL	FrtL-16	S08_105183429	8	105183429	1.20488e-11	10.9191	0.285211	4.02316e-08
FrtL	FrtL-17	S01_199730193	1	199730193	1.29661e-11	10.8872	0.200704	4.05788e-08
FrtL	FrtL-18	S08_105183469	8	105183469	1.36719e-11	10.8642	0.285211	4.05788e-08
FrtL	FrtL-19	S08_106726114	8	106726114	2.84684e-11	10.5456	0.274648	8.00485e-08
FrtL	FrtL-20	S08_106787032	8	106787032	3.77412e-11	10.4232	0.320423	9.61952e-08
FrtL	FrtL-21	S08_106609467	8	106609467	3.78119e-11	10.4224	0.316901	9.61952e-08
FrtL	FrtL-22	S08_106392375	8	106392375	4.96794e-11	10.3038	0.306338	1.17245e-07
FrtL	FrtL-23	S08_106280509	8	106280509	5.04753e-11	10.2969	0.330986	1.17245e-07
FrtL	FrtL-24	S08_105142537	8	105142537	5.58081e-11	10.2533	0.450704	1.24231e-07
FrtL	FrtL-25	S08_105142672	8	105142672	6.95299e-11	10.1578	0.394366	1.48585e-07
FrtL	FrtL-26	S08_105142620	8	105142620	7.84596e-11	10.1054	0.443662	1.61219e-07
FrtL	FrtL-27	S08_105142707	8	105142707	8.49121e-11	10.071	0.390845	1.68016e-07
FrtL	FrtL-28	S07_235540292	7	235540292	9.62856e-11	10.0164	0.348592	1.83716e-07
FrtL	FrtL-29	S08_105142709	8	105142709	1.02191e-10	9.99059	0.397887	1.8826e-07
FrtL	FrtL-30	S07_233345986	7	233345986	1.14266e-10	9.94208	0.320423	2.03488e-07
FrtL	FrtL-31	S08_104729416	8	104729416	1.48342e-10	9.82874	0.338028	2.5565e-07
FrtL	FrtL-32	S08_104508482	8	104508482	2.08538e-10	9.68081	0.330986	3.48161e-07
FrtL	FrtL-33	S08_105181155	8	105181155	3.5884e-10	9.4451	0.292254	5.47743e-07
FrtL	FrtL-34	S08_105181147	8	105181147	3.5884e-10	9.4451	0.292254	5.47743e-07
FrtL	FrtL-35	S08_105181207	8	105181207	3.5884e-10	9.4451	0.292254	5.47743e-07
FrtL	FrtL-36	S08_104729383	8	104729383	5.42867e-10	9.26531	0.352113	8.05629e-07
FrtL	FrtL-37	S07_233346022	7	233346022	5.67227e-10	9.24624	0.320423	8.1903e-07
FrtL	FrtL-38	S03_126637882	3	126637882	1.34702e-09	8.87063	0.267606	1.89381e-06
FrtL	FrtL-39	S02_160356725	2	160356725	1.656e-09	8.78094	0.366197	2.26835e-06
FrtL	FrtL-40	S11_227024698	11	227024698	1.69834e-09	8.76997	0.151408	2.26835e-06
FrtL	FrtL-41	S08_104413827	8	104413827	2.16649e-09	8.66424	0.341549	2.82304e-06
FrtL	FrtL-42	S07_233424834	7	233424834	2.39024e-09	8.62156	0.15493	3.04044e-06
FrtL	FrtL-43	S07_233424790	7	233424790	2.93987e-09	8.53167	0.161972	3.65262e-06
FrtL	FrtL-44	S08_49969992	8	49969992	3.34376e-09	8.47577	0.176056	4.06e-06
FrtL	FrtL-45	S08_112476777	8	112476777	5.14582e-09	8.28855	0.34507	6.10923e-06
FrtL	FrtL-46	S08_105341698	8	105341698	5.73803e-09	8.24124	0.316901	6.66422e-06
FrtL	FrtL-47	S07_250424475	7	250424475	7.79103e-09	8.10841	0.288732	8.85608e-06
FrtL	FrtL-48	S06_160345208	6	160345208	1.48752e-08	7.82754	0.485915	1.65564e-05
FrtL	FrtL-49	S06_160497199	6	160497199	1.87829e-08	7.72624	0.485915	2.04791e-05
FrtL	FrtL-50	S01_14768092	1	14768092	2.05731e-08	7.6867	0.338028	2.19823e-05
FrtL	FrtL-51	S09_21802481	9	21802481	2.20542e-08	7.65651	0.485915	2.26586e-05
FrtL	FrtL-52	S09_21802462	9	21802462	2.20542e-08	7.65651	0.485915	2.26586e-05
FrtL	FrtL-53	S02_156646673	2	156646673	2.27003e-08	7.64397	0.274648	2.2761e-05
FrtL	FrtL-54	S07_249749737	7	249749737	2.3006e-08	7.63816	0.327465	2.2761e-05
FrtL	FrtL-55	S02_78228863	2	78228863	2.66348e-08	7.57455	0.366197	2.58721e-05
FrtL	FrtL-56	S10_193986744	10	193986744	2.96776e-08	7.52757	0.447183	2.83129e-05
FrtL	FrtL-57	S08_82641724	8	82641724	3.21655e-08	7.49261	0.253521	3.01426e-05
FrtL	FrtL-58	S06_7887284	6	7887284	3.27239e-08	7.48514	0.380282	3.01426e-05
FrtL	FrtL-59	S09_219735554	9	219735554	3.54218e-08	7.45073	0.334507	3.20748e-05
FrtL	FrtL-60	S07_250605858	7	250605858	4.27814e-08	7.36875	0.352113	3.80932e-05
FrtL	FrtL-61	S10_186011915	10	186011915	4.53728e-08	7.3432	0.316901	3.97384e-05
FrtL	FrtL-62	S08_90474267	8	90474267	5.07349e-08	7.29469	0.193662	4.37179e-05
FrtL	FrtL-63	S07_251125166	7	251125166	5.38701e-08	7.26865	0.373239	4.56827e-05
FrtL	FrtL-64	S02_160355825	2	160355825	6.11563e-08	7.21356	0.419014	5.05176e-05
FrtL	FrtL-65	S03_255452372	3	255452372	6.24083e-08	7.20476	0.235915	5.05176e-05
FrtL	FrtL-66	S03_255452384	3	255452384	6.24083e-08	7.20476	0.235915	5.05176e-05
FrtL	FrtL-67	S01_231864154	1	231864154	6.82726e-08	7.16575	0.232394	5.36865e-05
FrtL	FrtL-68	S08_104732799	8	104732799	6.83329e-08	7.16537	0.359155	5.36865e-05
FrtL	FrtL-69	S07_2901712	7	2901712	6.93602e-08	7.15889	0.411972	5.37039e-05
FrtL	FrtL-70	S06_12802108	6	12802108	7.10346e-08	7.14853	0.408451	5.42146e-05
FrtL	FrtL-71	S06_160344893	6	160344893	7.22019e-08	7.14145	0.492958	5.43294e-05
FrtL	FrtL-72	S11_203638416	11	203638416	7.46305e-08	7.12708	0.204225	5.53769e-05
FrtL	FrtL-73	S08_106609532	8	106609532	8.61233e-08	7.06488	0.278169	6.30293e-05
FrtL	FrtL-74	S09_42726586	9	42726586	9.14233e-08	7.03894	0.43662	6.60039e-05
FrtL	FrtL-75	S09_236673782	9	236673782	9.35812e-08	7.02881	0.34507	6.6661e-05
FrtL	FrtL-76	S02_49855889	2	49855889	9.50772e-08	7.02192	0.323944	6.68355e-05
FrtL	FrtL-77	S02_160282925	2	160282925	1.02557e-07	6.98903	0.306338	7.11574e-05
FrtL	FrtL-78	S02_158568530	2	158568530	1.0929e-07	6.96142	0.482394	7.48567e-05
FrtL	FrtL-79	S06_7887265	6	7887265	1.12002e-07	6.95078	0.390845	7.50089e-05
FrtL	FrtL-80	S06_160281150	6	160281150	1.1232e-07	6.94954	0.485915	7.50089e-05
FrtL	FrtL-81	S08_104732786	8	104732786	1.16086e-07	6.93522	0.355634	7.65664e-05
FrtL	FrtL-82	S03_255542184	3	255542184	1.25287e-07	6.9021	0.253521	8.16273e-05
FrtL	FrtL-83	S06_7887329	6	7887329	1.31616e-07	6.88069	0.387324	8.4483e-05
FrtL	FrtL-84	S02_49413536	2	49413536	1.33397e-07	6.87486	0.260563	8.4483e-05
FrtL	FrtL-85	S06_159048677	6	159048677	1.34414e-07	6.87156	0.309859	8.4483e-05
FrtL	FrtL-86	S08_121447013	8	121447013	1.43418e-07	6.8434	0.151408	8.9094e-05
FrtL	FrtL-87	S10_189250821	10	189250821	1.58127e-07	6.80099	0.288732	9.37345e-05
FrtL	FrtL-88	S11_224591373	11	224591373	1.59175e-07	6.79812	0.165493	9.37345e-05
FrtL	FrtL-89	S06_7887294	6	7887294	1.59877e-07	6.79621	0.387324	9.37345e-05
FrtL	FrtL-90	S06_222110074	6	222110074	1.59916e-07	6.79611	0.140845	9.37345e-05
FrtL	FrtL-91	S08_106609508	8	106609508	1.61416e-07	6.79205	0.274648	9.37345e-05
FrtL	FrtL-92	S08_104409547	8	104409547	1.62702e-07	6.78861	0.299296	9.37345e-05
FrtL	FrtL-93	S10_197312134	10	197312134	1.63969e-07	6.78524	0.341549	9.37345e-05
FrtL	FrtL-94	S08_104409498	8	104409498	1.64924e-07	6.78272	0.295775	9.37345e-05
FrtL	FrtL-95	S07_233822962	7	233822962	1.67042e-07	6.77718	0.366197	9.39389e-05
FrtL	FrtL-96	S11_202685429	11	202685429	1.71945e-07	6.76461	0.147887	9.56893e-05
FrtL	FrtL-97	S06_159553888	6	159553888	1.83814e-07	6.73562	0.457746	9.96201e-05
FrtL	FrtL-98	S10_195193915	10	195193915	1.83982e-07	6.73523	0.380282	9.96201e-05
FrtL	FrtL-99	S06_159048630	6	159048630	1.84603e-07	6.73376	0.306338	9.96201e-05
FrtL	FrtL-100	S08_109213338	8	109213338	1.88592e-07	6.72448	0.338028	0.000100755
FrtL	FrtL-101	S06_159600079	6	159600079	1.93533e-07	6.71325	0.464789	0.000102371
FrtL	FrtL-102	S09_237743296	9	237743296	1.99113e-07	6.7009	0.426056	0.00010429
FrtL	FrtL-103	S09_238426574	9	238426574	2.12709e-07	6.67222	0.426056	0.00011033
FrtL	FrtL-104	S02_160244150	2	160244150	2.17629e-07	6.66228	0.43662	0.000111738
FrtL	FrtL-105	S06_159757903	6	159757903	2.19606e-07	6.65836	0.475352	0.000111738
FrtL	FrtL-106	S06_160281161	6	160281161	2.38681e-07	6.62218	0.454225	0.000120298
FrtL	FrtL-107	S08_121447058	8	121447058	2.41663e-07	6.61679	0.147887	0.000120662
FrtL	FrtL-108	S08_106726084	8	106726084	2.59049e-07	6.58662	0.214789	0.000127702
FrtL	FrtL-109	S07_233822931	7	233822931	2.60543e-07	6.58412	0.362676	0.000127702
FrtL	FrtL-110	S02_158568496	2	158568496	2.69512e-07	6.56942	0.485915	0.000130682
FrtL	FrtL-111	S06_12802113	6	12802113	2.71575e-07	6.56611	0.415493	0.000130682
FrtL	FrtL-112	S08_106726179	8	106726179	2.76408e-07	6.55845	0.267606	0.000130682
FrtL	FrtL-113	S08_106726224	8	106726224	2.76408e-07	6.55845	0.267606	0.000130682
FrtL	FrtL-114	S10_172258367	10	172258367	2.8221e-07	6.54943	0.447183	0.000132197
FrtL	FrtL-115	S07_250424444	7	250424444	2.86557e-07	6.54279	0.306338	0.000132197
FrtL	FrtL-116	S11_166266643	11	166266643	2.87036e-07	6.54206	0.239437	0.000132197
FrtL	FrtL-117	S09_236673804	9	236673804	2.93171e-07	6.53288	0.355634	0.00013338
FrtL	FrtL-118	S10_68540019	10	68540019	2.94597e-07	6.53077	0.454225	0.00013338
FrtL	FrtL-119	S02_49461521	2	49461521	3.03314e-07	6.51811	0.274648	0.000136173
FrtL	FrtL-120	S02_158568491	2	158568491	3.19531e-07	6.49549	0.475352	0.000142258
FrtL	FrtL-121	S06_155023333	6	155023333	3.3351e-07	6.47689	0.323944	0.000147254
FrtL	FrtL-122	S07_233322981	7	233322981	3.43806e-07	6.46369	0.295775	0.000150556
FrtL	FrtL-123	S10_195193995	10	195193995	3.48491e-07	6.45781	0.380282	0.000151367
FrtL	FrtL-124	S02_156470406	2	156470406	3.58337e-07	6.44571	0.408451	0.000154388
FrtL	FrtL-125	S03_256916769	3	256916769	3.79275e-07	6.42105	0.362676	0.000162102
FrtL	FrtL-126	S07_235019845	7	235019845	4.17197e-07	6.37966	0.288732	0.000174046
FrtL	FrtL-127	S09_219735582	9	219735582	4.17574e-07	6.37927	0.295775	0.000174046
FrtL	FrtL-128	S09_219735593	9	219735593	4.17574e-07	6.37927	0.295775	0.000174046
FrtL	FrtL-129	S09_240203626	9	240203626	4.20251e-07	6.37649	0.492958	0.000174046
FrtL	FrtL-130	S12_135421051	12	135421051	4.31109e-07	6.36541	0.0809859	0.000177169
FrtL	FrtL-131	S02_156470372	2	156470372	4.36205e-07	6.36031	0.411972	0.000177895
FrtL	FrtL-132	S09_27313104	9	27313104	4.53145e-07	6.34376	0.443662	0.000183404
FrtL	FrtL-133	S09_217964812	9	217964812	4.61049e-07	6.33625	0.369718	0.000185199
FrtL	FrtL-134	S10_148777506	10	148777506	4.73546e-07	6.32464	0.447183	0.0001888
FrtL	FrtL-135	S08_112993221	8	112993221	4.83796e-07	6.31534	0.457746	0.000190107
FrtL	FrtL-136	S06_160281197	6	160281197	4.8394e-07	6.31521	0.454225	0.000190107
FrtL	FrtL-137	S09_236673770	9	236673770	5.05272e-07	6.29648	0.397887	0.000196889
FrtL	FrtL-138	S01_275148713	1	275148713	5.11264e-07	6.29135	0.193662	0.000196889
FrtL	FrtL-139	S02_49754629	2	49754629	5.12261e-07	6.29051	0.264085	0.000196889
FrtL	FrtL-140	S06_159663161	6	159663161	5.28771e-07	6.27673	0.359155	0.000201783
FrtL	FrtL-141	S08_104720718	8	104720718	5.88818e-07	6.23002	0.355634	0.000222622
FrtL	FrtL-142	S08_106304032	8	106304032	5.91713e-07	6.22789	0.320423	0.000222622
FrtL	FrtL-143	S10_167107272	10	167107272	5.98327e-07	6.22306	0.387324	0.000223536
FrtL	FrtL-144	S09_50607721	9	50607721	6.16855e-07	6.20982	0.411972	0.000228857
FrtL	FrtL-145	S09_219735545	9	219735545	6.26364e-07	6.20317	0.295775	0.000228992
FrtL	FrtL-146	S09_236161650	9	236161650	6.28166e-07	6.20193	0.443662	0.000228992
FrtL	FrtL-147	S08_127929338	8	127929338	6.30075e-07	6.20061	0.457746	0.000228992
FrtL	FrtL-148	S06_12817945	6	12817945	6.35655e-07	6.19678	0.43662	0.000229459
FrtL	FrtL-149	S10_190515769	10	190515769	6.43312e-07	6.19158	0.419014	0.000230427
FrtL	FrtL-150	S02_50040675	2	50040675	6.46965e-07	6.18912	0.21831	0.000230427
FrtL	FrtL-151	S10_189143068	10	189143068	7.03744e-07	6.15259	0.352113	0.00024899
FrtL	FrtL-152	S06_143631853	6	143631853	7.11223e-07	6.14799	0.457746	0.000249981
FrtL	FrtL-153	S08_104720687	8	104720687	7.16874e-07	6.14456	0.352113	0.00025032
FrtL	FrtL-154	S09_240413646	9	240413646	7.32773e-07	6.13503	0.422535	0.000254181
FrtL	FrtL-155	S02_156658864	2	156658864	7.41911e-07	6.12965	0.355634	0.000254181
FrtL	FrtL-156	S09_64660132	9	64660132	7.42204e-07	6.12948	0.387324	0.000254181
FrtL	FrtL-157	S08_64089237	8	64089237	7.47492e-07	6.12639	0.253521	0.000254361
FrtL	FrtL-158	S06_7438101	6	7438101	7.53949e-07	6.12266	0.415493	0.000254935
FrtL	FrtL-159	S10_159277725	10	159277725	7.61994e-07	6.11805	0.40493	0.000255051
FrtL	FrtL-160	S08_106304003	8	106304003	7.63841e-07	6.117	0.316901	0.000255051
FrtL	FrtL-161	S06_159736091	6	159736091	7.69464e-07	6.11381	0.43662	0.000255333
FrtL	FrtL-162	S09_236172944	9	236172944	7.85376e-07	6.10492	0.422535	0.00025661
FrtL	FrtL-163	S10_91999625	10	91999625	7.89979e-07	6.10238	0.433099	0.00025661
FrtL	FrtL-164	S10_91999691	10	91999691	7.89979e-07	6.10238	0.433099	0.00025661
FrtL	FrtL-165	S09_21635721	9	21635721	7.92601e-07	6.10095	0.355634	0.00025661
FrtL	FrtL-166	S08_113269022	8	113269022	7.9745e-07	6.0983	0.471831	0.00025661
FrtL	FrtL-167	S09_250535851	9	250535851	8.02133e-07	6.09575	0.485915	0.00025661
FrtL	FrtL-168	S02_139142937	2	139142937	8.1664e-07	6.08797	0.271127	0.000259696
FrtL	FrtL-169	S07_250424466	7	250424466	8.43615e-07	6.07386	0.309859	0.000266687
FrtL	FrtL-170	S08_18181964	8	18181964	8.71945e-07	6.05951	0.169014	0.000272698
FrtL	FrtL-171	S08_106148964	8	106148964	8.72839e-07	6.05907	0.457746	0.000272698
FrtL	FrtL-172	S06_159481945	6	159481945	9.0887e-07	6.0415	0.461268	0.000282304
FrtL	FrtL-173	S08_7925808	8	7925808	9.16592e-07	6.03782	0.228873	0.000282304
FrtL	FrtL-174	S09_178580245	9	178580245	9.19438e-07	6.03648	0.257042	0.000282304
FrtL	FrtL-175	S10_103739366	10	103739366	9.54997e-07	6.02	0.415493	0.000291547
FrtL	FrtL-176	S09_254879148	9	254879148	9.72189e-07	6.01225	0.485915	0.000295109
FrtL	FrtL-177	S04_226410850	4	226410850	9.96717e-07	6.00143	0.471831	0.000300419
FrtL	FrtL-178	S10_160986880	10	160986880	1.00093e-06	5.9996	0.426056	0.000300419
FrtL	FrtL-179	S06_159482010	6	159482010	1.01395e-06	5.99398	0.454225	0.000302628
FrtL	FrtL-180	S10_189089666	10	189089666	1.02531e-06	5.98914	0.341549	0.000304319
FrtL	FrtL-181	S09_27313056	9	27313056	1.03328e-06	5.98578	0.450704	0.000304694
FrtL	FrtL-182	S08_102580632	8	102580632	1.03798e-06	5.98381	0.390845	0.000304694
FrtL	FrtL-183	S10_91999627	10	91999627	1.06033e-06	5.97456	0.496479	0.0003073
FrtL	FrtL-184	S06_159481991	6	159481991	1.06083e-06	5.97435	0.450704	0.0003073
FrtL	FrtL-185	S10_167107308	10	167107308	1.06412e-06	5.97301	0.394366	0.0003073
FrtL	FrtL-186	S09_236673798	9	236673798	1.09292e-06	5.96141	0.408451	0.000313922
FrtL	FrtL-187	S06_159551675	6	159551675	1.11842e-06	5.9514	0.323944	0.000319526
FrtSI	FrtSI-1	S10_178432424	10	178432424	5.59641e-07	6.25209	0.176056	0.0298988
PtlL	PtlL-1	S08_114542189	8	114542189	4.57e-07	6.3	0.112676	0.0244276
PtlW	PtlW-1	S12_137514083	12	137514083	3.4e-07	6.5	0.137324	0.0181868
FrtNo	FrtNo-1	S12_165223348	12	165223348	3.94e-10	9.4	0.084507	2.11e-05
FrtNo	FrtNo-2	S11_45115851	11	45115851	1.27e-08	7.9	0.105634	0.000340408
FrtNo	FrtNo-3	S11_44185560	11	44185560	2.23e-08	7.7	0.0774648	0.000397812
FrtNo	FrtNo-4	S01_242867057	1	242867057	3.12e-08	7.5	0.0774648	0.000416582
FrtNo	FrtNo-5	S04_50319378	4	50319378	6.98e-08	7.2	0.0774648	0.000746068
FrtNo	FrtNo-6	S07_163425375	7	163425375	8.55e-08	7.1	0.0633803	0.000761712
FrtNo	FrtNo-7	S11_36732608	11	36732608	1.84e-07	6.7	0.0809859	0.00133588
FrtNo	FrtNo-8	S11_46072630	11	46072630	2.08e-07	6.7	0.0915493	0.00133588
FrtNo	FrtNo-9	S05_230949592	5	230949592	2.25e-07	6.6	0.0669014	0.00133588
FrtNo	FrtNo-10	S11_69679713	11	69679713	4.09e-07	6.4	0.0915493	0.00168161
FrtNo	FrtNo-11	S06_106867739	6	106867739	4.12e-07	6.4	0.084507	0.00168161
FrtNo	FrtNo-12	S11_36732619	11	36732619	4.41e-07	6.4	0.0774648	0.00168161
FrtNo	FrtNo-13	S06_47126777	6	47126777	4.66e-07	6.3	0.084507	0.00168161
FrtNo	FrtNo-14	S11_45115868	11	45115868	4.72e-07	6.3	0.0985915	0.00168161
FrtNo	FrtNo-15	S11_45115876	11	45115876	4.72e-07	6.3	0.0985915	0.00168161
FrtNo	FrtNo-16	S11_222224105	11	222224105	6.88e-07	6.2	0.084507	0.00218357
FrtNo	FrtNo-17	S08_106726114	8	106726114	7.69e-07	6.1	0.274648	0.00218357
FrtNo	FrtNo-18	S11_256830419	11	256830419	7.7e-07	6.1	0.0774648	0.00218357
FrtNo	FrtNo-19	S08_8653221	8	8653221	8.07e-07	6.1	0.0809859	0.00218357
FrtNo	FrtNo-20	S07_215874379	7	215874379	8.17e-07	6.1	0.084507	0.00218357
FrtAr	FrtAr-1	S11_107164220	11	107164220	2.44532e-07	6.61166	0.0774648	0.00290782
FrtAr	FrtAr-2	S11_107164229	11	107164229	2.44532e-07	6.61166	0.0774648	0.00290782
FrtAr	FrtAr-3	S11_107164278	11	107164278	2.44532e-07	6.61166	0.0774648	0.00290782
FrtAr	FrtAr-4	S07_227924608	7	227924608	2.63971e-07	6.57844	0.0809859	0.00290782
FrtAr	FrtAr-5	S05_204279167	5	204279167	2.7214e-07	6.56521	0.0809859	0.00290782
FrtAr	FrtAr-6	S01_287856334	1	287856334	3.48873e-07	6.45733	0.0915493	0.00310642
FrtAr	FrtAr-7	S05_184890953	5	184890953	5.14462e-07	6.28865	0.0950704	0.00354884
FrtAr	FrtAr-8	S07_231702605	7	231702605	5.79075e-07	6.23726	0.176056	0.00354884
FrtAr	FrtAr-9	S09_42726586	9	42726586	5.9784e-07	6.22342	0.43662	0.00354884
FrtAr	FrtAr-10	S11_15382862	11	15382862	8.57999e-07	6.06651	0.0985915	0.00416919
FrtAr	FrtAr-11	S03_34904061	3	34904061	8.9183e-07	6.04972	0.200704	0.00416919
FrtAr	FrtAr-12	S05_21125761	5	21125761	9.36457e-07	6.02851	0.0880282	0.00416919
FrtCo	FrtCo-1	S03_138879304	3	138879304	1.26e-11	10.9	0.271127	3.52e-07
FrtCo	FrtCo-2	S03_138879347	3	138879347	1.32e-11	10.9	0.267606	3.52e-07
FrtCo	FrtCo-3	S03_129642901	3	129642901	5.07e-11	10.3	0.197183	6.56e-07
FrtCo	FrtCo-4	S03_145325967	3	145325967	5.7e-11	10.2	0.18662	6.56e-07
FrtCo	FrtCo-5	S03_139015355	3	139015355	6.14e-11	10.2	0.285211	6.56e-07
FrtCo	FrtCo-6	S03_144829042	3	144829042	7.94e-11	10.1	0.221831	7.07e-07
FrtCo	FrtCo-7	S03_145877968	3	145877968	1.15e-10	9.9	0.221831	8.8e-07
FrtCo	FrtCo-8	S03_151303431	3	151303431	1.68e-10	9.8	0.253521	9.52e-07
FrtCo	FrtCo-9	S03_139041744	3	139041744	1.92e-10	9.7	0.267606	9.52e-07
FrtCo	FrtCo-10	S03_139041716	3	139041716	1.92e-10	9.7	0.267606	9.52e-07
FrtCo	FrtCo-11	S03_144926307	3	144926307	2.08e-10	9.7	0.242958	9.52e-07
FrtCo	FrtCo-12	S03_130870339	3	130870339	2.14e-10	9.7	0.235915	9.52e-07
FrtCo	FrtCo-13	S07_235540333	7	235540333	3.41e-10	9.5	0.355634	1.4e-06
FrtCo	FrtCo-14	S03_130816018	3	130816018	4.25e-10	9.4	0.21831	1.54e-06
FrtCo	FrtCo-15	S07_250424475	7	250424475	4.32e-10	9.4	0.288732	1.54e-06
FrtCo	FrtCo-16	S03_144811029	3	144811029	5.95e-10	9.2	0.25	1.99e-06
FrtCo	FrtCo-17	S03_144811010	3	144811010	7.07e-10	9.2	0.25	2.18e-06
FrtCo	FrtCo-18	S07_235540292	7	235540292	7.35e-10	9.1	0.348592	2.18e-06
FrtCo	FrtCo-19	S07_235540271	7	235540271	9.52e-10	9	0.352113	2.68e-06
FrtCo	FrtCo-20	S03_144811001	3	144811001	1.32e-09	8.9	0.242958	3.52e-06
FrtCo	FrtCo-21	S03_137088255	3	137088255	1.53e-09	8.8	0.200704	3.89e-06
FrtCo	FrtCo-22	S03_138874455	3	138874455	1.77e-09	8.8	0.306338	4.29e-06
FrtCo	FrtCo-23	S03_131024336	3	131024336	2.31e-09	8.6	0.232394	5.05e-06
FrtCo	FrtCo-24	S03_130815977	3	130815977	2.46e-09	8.6	0.211268	5.05e-06
FrtCo	FrtCo-25	S03_130815962	3	130815962	2.46e-09	8.6	0.211268	5.05e-06
FrtCo	FrtCo-26	S03_130815988	3	130815988	2.46e-09	8.6	0.211268	5.05e-06
FrtCo	FrtCo-27	S03_138918027	3	138918027	2.56e-09	8.6	0.242958	5.06e-06
FrtCo	FrtCo-28	S03_126072096	3	126072096	2.65e-09	8.6	0.264085	5.06e-06
FrtCo	FrtCo-29	S03_145410858	3	145410858	3.1e-09	8.5	0.228873	5.71e-06
FrtCo	FrtCo-30	S03_145410881	3	145410881	3.29e-09	8.5	0.274648	5.86e-06
FrtCo	FrtCo-31	S03_138960696	3	138960696	4.01e-09	8.4	0.264085	6.41e-06
FrtCo	FrtCo-32	S03_138960704	3	138960704	4.01e-09	8.4	0.264085	6.41e-06
FrtCo	FrtCo-33	S03_138960728	3	138960728	4.01e-09	8.4	0.264085	6.41e-06
FrtCo	FrtCo-34	S03_138874472	3	138874472	4.08e-09	8.4	0.302817	6.41e-06
FrtCo	FrtCo-35	S03_139011932	3	139011932	4.29e-09	8.4	0.239437	6.44e-06
FrtCo	FrtCo-36	S03_138887599	3	138887599	4.57e-09	8.3	0.274648	6.44e-06
FrtCo	FrtCo-37	S07_235540258	7	235540258	4.57e-09	8.3	0.355634	6.44e-06
FrtCo	FrtCo-38	S03_139465179	3	139465179	4.58e-09	8.3	0.43662	6.44e-06
FrtCo	FrtCo-39	S03_136914723	3	136914723	5.58e-09	8.3	0.158451	7.64e-06
FrtCo	FrtCo-40	S07_250424444	7	250424444	6.79e-09	8.2	0.306338	9.06e-06
FrtCo	FrtCo-41	S03_145410833	3	145410833	8.22e-09	8.1	0.225352	1.07e-05
FrtCo	FrtCo-42	S03_139542217	3	139542217	8.97e-09	8	0.285211	1.14e-05
FrtCo	FrtCo-43	S03_138782812	3	138782812	1.03e-08	8	0.288732	1.28e-05
FrtCo	FrtCo-44	S07_235019845	7	235019845	1.08e-08	8	0.288732	1.28e-05
FrtCo	FrtCo-45	S03_139465172	3	139465172	1.1e-08	8	0.433099	1.28e-05
FrtCo	FrtCo-46	S03_145176538	3	145176538	1.12e-08	8	0.288732	1.28e-05
FrtCo	FrtCo-47	S03_151129653	3	151129653	1.12e-08	7.9	0.21831	1.28e-05
FrtCo	FrtCo-48	S03_230380362	3	230380362	1.19e-08	7.9	0.40493	1.32e-05
FrtCo	FrtCo-49	S03_126408053	3	126408053	1.38e-08	7.9	0.274648	1.51e-05
FrtCo	FrtCo-50	S03_145959610	3	145959610	1.42e-08	7.8	0.271127	1.52e-05
FrtCo	FrtCo-51	S10_203808826	10	203808826	1.94e-08	7.7	0.253521	2.03e-05
FrtCo	FrtCo-52	S03_138951996	3	138951996	2.03e-08	7.7	0.253521	2.09e-05
FrtCo	FrtCo-53	S03_145959673	3	145959673	2.07e-08	7.7	0.257042	2.09e-05
FrtCo	FrtCo-54	S03_138927622	3	138927622	2.48e-08	7.6	0.28169	2.46e-05
FrtCo	FrtCo-55	S03_143559218	3	143559218	2.54e-08	7.6	0.302817	2.46e-05
FrtCo	FrtCo-56	S03_139059080	3	139059080	2.58e-08	7.6	0.387324	2.46e-05
FrtCo	FrtCo-57	S02_158568496	2	158568496	2.71e-08	7.6	0.485915	2.54e-05
FrtCo	FrtCo-58	S03_139269799	3	139269799	2.89e-08	7.5	0.264085	2.66e-05
FrtCo	FrtCo-59	S03_126898403	3	126898403	3.38e-08	7.5	0.253521	3.06e-05
FrtCo	FrtCo-60	S03_136914704	3	136914704	4.16e-08	7.4	0.147887	3.71e-05
FrtCo	FrtCo-61	S03_145956383	3	145956383	4.38e-08	7.4	0.362676	3.83e-05
FrtCo	FrtCo-62	S03_131374332	3	131374332	4.5e-08	7.3	0.242958	3.87e-05
FrtCo	FrtCo-63	S03_144786136	3	144786136	5.28e-08	7.3	0.295775	4.48e-05
FrtCo	FrtCo-64	S02_158568530	2	158568530	5.75e-08	7.2	0.482394	4.8e-05
FrtCo	FrtCo-65	S03_145033785	3	145033785	6.78e-08	7.2	0.257042	5.57e-05
FrtCo	FrtCo-66	S09_9964466	9	9964466	7.11e-08	7.1	0.190141	5.75e-05
FrtCo	FrtCo-67	S08_104409498	8	104409498	7.36e-08	7.1	0.295775	5.87e-05
FrtCo	FrtCo-68	S03_145173443	3	145173443	7.47e-08	7.1	0.316901	5.87e-05
FrtCo	FrtCo-69	S03_139269909	3	139269909	7.64e-08	7.1	0.267606	5.91e-05
FrtCo	FrtCo-70	S03_130715813	3	130715813	9.07e-08	7	0.260563	6.92e-05
FrtCo	FrtCo-71	S03_144571942	3	144571942	1.11e-07	7	0.253521	8.32e-05
FrtCo	FrtCo-72	S03_39495385	3	39495385	1.2e-07	6.9	0.225352	8.71e-05
FrtCo	FrtCo-73	S03_126874479	3	126874479	1.2e-07	6.9	0.242958	8.71e-05
FrtCo	FrtCo-74	S03_139442074	3	139442074	1.21e-07	6.9	0.257042	8.71e-05
FrtCo	FrtCo-75	S03_145011417	3	145011417	1.35e-07	6.9	0.288732	9.6e-05
FrtCo	FrtCo-76	S08_104409547	8	104409547	1.41e-07	6.8	0.299296	9.94e-05
FrtCo	FrtCo-77	S03_144571919	3	144571919	1.47e-07	6.8	0.242958	0.000101975
FrtCo	FrtCo-78	S03_145173497	3	145173497	1.49e-07	6.8	0.309859	0.000102101
FrtCo	FrtCo-79	S07_233822931	7	233822931	1.56e-07	6.8	0.362676	0.000105179
FrtCo	FrtCo-80	S03_147867051	3	147867051	1.68e-07	6.8	0.197183	0.000111913
FrtCo	FrtCo-81	S03_39495338	3	39495338	2.18e-07	6.7	0.225352	0.00014364
FrtCo	FrtCo-82	S07_233431747	7	233431747	2.51e-07	6.6	0.285211	0.000163239
FrtCo	FrtCo-83	S10_218462968	10	218462968	3.06e-07	6.5	0.341549	0.000195189
FrtCo	FrtCo-84	S03_144571987	3	144571987	3.07e-07	6.5	0.257042	0.000195189
FrtCo	FrtCo-85	S03_128233552	3	128233552	3.23e-07	6.5	0.475352	0.00020167
FrtCo	FrtCo-86	S08_105144837	8	105144837	3.25e-07	6.5	0.288732	0.00020167
FrtCo	FrtCo-87	S03_128286077	3	128286077	3.36e-07	6.5	0.411972	0.000206164
FrtCo	FrtCo-88	S08_106280443	8	106280443	3.49e-07	6.5	0.334507	0.000211848
FrtCo	FrtCo-89	S03_140006894	3	140006894	3.75e-07	6.4	0.355634	0.000224528
FrtCo	FrtCo-90	S03_225151368	3	225151368	3.78e-07	6.4	0.355634	0.000224528
FrtCo	FrtCo-91	S03_145056600	3	145056600	4.14e-07	6.4	0.288732	0.000243023
FrtCo	FrtCo-92	S02_160355825	2	160355825	4.79e-07	6.3	0.419014	0.000276275
FrtCo	FrtCo-93	S02_156646673	2	156646673	4.81e-07	6.3	0.274648	0.000276275
FrtCo	FrtCo-94	S03_145011354	3	145011354	4.93e-07	6.3	0.316901	0.000280105
FrtCo	FrtCo-95	S03_141082501	3	141082501	5.04e-07	6.3	0.390845	0.000283611
FrtCo	FrtCo-96	S03_139634090	3	139634090	5.32e-07	6.3	0.309859	0.000295944
FrtCo	FrtCo-97	S03_145199581	3	145199581	5.98e-07	6.2	0.260563	0.000329572
FrtCo	FrtCo-98	S03_131099608	3	131099608	6.31e-07	6.2	0.31338	0.000344086
FrtCo	FrtCo-99	S03_128233564	3	128233564	6.5e-07	6.2	0.429577	0.000350679
FrtCo	FrtCo-100	S03_136926428	3	136926428	6.58e-07	6.2	0.299296	0.000351567
FrtCo	FrtCo-101	S08_104701467	8	104701467	6.8e-07	6.2	0.295775	0.000359781
FrtCo	FrtCo-102	S03_225185261	3	225185261	7.23e-07	6.1	0.419014	0.000371285
FrtCo	FrtCo-103	S03_225185242	3	225185242	7.23e-07	6.1	0.419014	0.000371285
FrtCo	FrtCo-104	S03_225185279	3	225185279	7.23e-07	6.1	0.419014	0.000371285
FrtCo	FrtCo-105	S03_225185276	3	225185276	8.43e-07	6.1	0.422535	0.00042911
FrtCo	FrtCo-106	S03_127229794	3	127229794	8.96e-07	6	0.264085	0.000450993
FrtCo	FrtCo-107	S02_160282925	2	160282925	9.03e-07	6	0.306338	0.000450993
FrtCo	FrtCo-108	S08_106392375	8	106392375	9.2e-07	6	0.306338	0.00045534
FrtCo	FrtCo-109	S03_141391673	3	141391673	9.89e-07	6	0.316901	0.000481036
FrtCo	FrtCo-110	S03_141921202	3	141921202	9.9e-07	6	0.362676	0.000481036
FrtCo	FrtCo-111	S08_105353008	8	105353008	1.07e-06	6	0.285211	0.000512596
LocNo	LocNo-1	S08_19926311	8	19926311	6.63e-07	6.2	0.232394	0.0177038
LocNo	LocNo-2	S08_19926291	8	19926291	6.63e-07	6.2	0.232394	0.0177038
StmTick	StmTick-1	S10_172362822	10	172362822	4.92e-08	7.3	0.390845	0.000978524
StmTick	StmTick-2	S10_172362816	10	172362816	4.92e-08	7.3	0.390845	0.000978524
StmTick	StmTick-3	S03_224345348	3	224345348	6.98e-08	7.2	0.390845	0.000978524
StmTick	StmTick-4	S04_225898643	4	225898643	7.33e-08	7.1	0.475352	0.000978524
StmTick	StmTick-5	S03_223050412	3	223050412	1.5e-07	6.8	0.376761	0.00143162
StmTick	StmTick-6	S04_225898659	4	225898659	1.61e-07	6.8	0.415493	0.00143162
StmTick	StmTick-7	S03_279061461	3	279061461	3.77e-07	6.4	0.25	0.00182397
StmTick	StmTick-8	S10_78835522	10	78835522	4.11e-07	6.4	0.457746	0.00182397
StmTick	StmTick-9	S09_50332095	9	50332095	4.83e-07	6.3	0.419014	0.00182397
StmTick	StmTick-10	S03_225151368	3	225151368	4.93e-07	6.3	0.355634	0.00182397
StmTick	StmTick-11	S04_226410794	4	226410794	5.44e-07	6.3	0.46831	0.00182397
StmTick	StmTick-12	S04_226410821	4	226410821	5.44e-07	6.3	0.46831	0.00182397
StmTick	StmTick-13	S04_226317088	4	226317088	5.8e-07	6.2	0.450704	0.00182397
StmTick	StmTick-14	S04_226410837	4	226410837	6e-07	6.2	0.478873	0.00182397
StmTick	StmTick-15	S03_279061457	3	279061457	6.3e-07	6.2	0.242958	0.00182397
StmTick	StmTick-16	S10_70360928	10	70360928	6.34e-07	6.2	0.366197	0.00182397
StmTick	StmTick-17	S09_50332139	9	50332139	6.51e-07	6.2	0.422535	0.00182397
StmTick	StmTick-18	S06_90440944	6	90440944	6.64e-07	6.2	0.489437	0.00182397
StmTick	StmTick-19	S09_50332135	9	50332135	6.66e-07	6.2	0.415493	0.00182397
StmTick	StmTick-20	S04_226410850	4	226410850	7.48e-07	6.1	0.471831	0.00182397
StmTick	StmTick-21	S10_70360925	10	70360925	7.5e-07	6.1	0.369718	0.00182397
StmTick	StmTick-22	S03_204792396	3	204792396	7.51e-07	6.1	0.411972	0.00182397
StmTick	StmTick-23	S06_239532164	6	239532164	7.93e-07	6.1	0.359155	0.0018419
StmTick	StmTick-24	S09_50332113	9	50332113	8.55e-07	6.1	0.419014	0.00190378
StmTick	StmTick-25	S03_225262719	3	225262719	9.07e-07	6	0.411972	0.00193762
StmTick	StmTick-26	S09_65700391	9	65700391	9.65e-07	6	0.316901	0.00196277
StmTick	StmTick-27	S06_99319979	6	99319979	9.92e-07	6	0.447183	0.00196277
StmTick	StmTick-28	S06_99294779	6	99294779	1.11e-06	6	0.496479	0.00199124
StmTick	StmTick-29	S04_226410788	4	226410788	1.11e-06	6	0.475352	0.00199124
StmHai	StmHai-1	S11_128563172	11	128563172	4.85e-08	7.3	0.0985915	0.00259145
StmHai	StmHai-2	S01_156997327	1	156997327	1.35e-07	6.9	0.200704	0.00360288
StmCo	StmCo-1	S10_187595696	10	187595696	9.72e-07	6	0.102113	0.0358914

## Sheet: Key
Abbreviation	Trait
FrtWt	Fruit weight
FrtAr	Fruit area
FrtCo	Fruit color
FrtL	Fruit length
FrtNo	Number of fruits
FrtSI	Fruit size index
LocNo	Number of locule
PtlL	Petal length
PtlW	Petal widht
StmCo	Stem color
StmHai	Stem hair
StmTick	Stem thickness
